# Supplementary material for: Tri-Variate Relationships among Vegetation, Soil, and Topography along Gradients of Fluvial Biogeomorphic Succession
Source: PLoS One. 2016 Sep 20;11(9):e0163223. doi: 10.1371/journal.pone.0163223 (PMC5029874; doi:10.1371/journal.pone.0163223)
Supplement: S1 File — (XLS) [file pone.0163223.s003.xls]

## Sheet: Basic info
Supporting Information
Tri-variate relationships among vegetation, soil, and topography
along the gradient of fluvial biogeomorphic succession
Daehyun Kim · John A. Kupfer
S1 File. Procedure for 3B-PLS
	Abbreviations of each variable
	Topography block						Vegetation block (% cover)
		Dist	distance to the sea					pucmar	Puccinellis maritima
		Elev	surface elevation					suemar	Suaeda maritima
								salher	Salicornia herbacea
	Soil block							asttri	Aster tripolium
		BD	bulk density					halpor	Atriplex portulacoides
		pH	soil pH					stalim	Limonium vulgare
		EC	electrical conductivity					spartina	Spartina anglica
		N	nitrate
		P	phosphorus
		K	potassium
		Ca	calcium
		Mg	magnesium
		S	sulfate
		Na	sodium

## Sheet: Raw data
		Topography		Soil variables										Vegetation variables
Plot	Zone	Dist	Elev	BD	pH	EC	N	P	K	Ca	Mg	S	Na	pucmar	suemar	salher	asttri	halpor	stalim	spartina
1	1	0.5	0.652	1.33863	6.6	7310	15.5	103.75	273.894	2000.89	614.743	561.945	3915.23	12	25	21	1	17	3	0
2	1	2	0.826	1.15201	7.11	8400	127	72.446	486.423	2280.69	1017.42	619.294	5539.85	25	24.5	23	0	17	3	2
11	1	0.5	0.667	1.30726	7.4	8220	4.5	53.074	351.234	2497.85	659.488	337.654	4542.39	15	23	24	3	14.5	7.5	1.5
12	1	2	0.658	0.857378	7.26	10100	15.4	62.406	873.903	3482.23	1685.28	674.804	10957.3	23.5	23.5	22	3.5	8	4.5	1
21	1	0.5	0.544	0.813364	6.12	9320	3.2	105.606	703.357	2074.54	1444.75	1281.07	9580.87	7.5	15.5	20	11.5	0	19	18
22	1	2	0.609	0.788214	6.24	7310	11.9	131.315	733.269	2971.12	1500.93	1248.89	9600.42	7	15.5	4	8.5	0.5	5.5	21
23	1	3.5	0.733	0.8067	6.84	8190	1.8	69.798	707.151	1954.12	1392.19	374.32	9095.59	20.5	11	0	6	16	6.5	7.5
30	1	0.5	0.571	1.33901	7.43	4060	8	57.733	371.128	2239.28	728.465	502.069	5017.16	10.5	25	25	7.5	7.5	12.5	0.5
31	1	2.5	0.629	1.06009	6.91	8710	21.3	65.136	580.062	1348.28	1307.24	696.643	7218.05	23.5	23.5	11.5	13.5	12	17	4
39	1	0.5	0.505	1.10951	6.98	7700	0.05	67.427	398.92	779.752	820.836	430.661	4859.84	14.5	12.5	23.5	2	0	3.5	14
40	1	2.5	0.692	0.644291	6.59	6450	92.1	70.081	1200.74	2123.88	2466.95	1315.3	14708.2	23	24.5	6	10.5	16.5	13.5	4.5
47	1	0.5	0.574	0.824494	6.83	10000	0.05	62.671	744.273	1716.19	1463.3	667.846	9849.44	23.5	25	24.5	3.5	1	4	14.5
48	1	2	0.569	0.502505	6.05	10600	0.7	152.301	1421.07	3501.09	2614.18	1857.76	18729.3	20.5	24	18.5	6	8	6	4.5
55	1	0.5	0.676	0.739862	6.82	9760	0.05	104.327	897.105	4039.28	1872.03	1256.01	11735.8	24.5	25	21.5	12.5	1.5	12	5
56	1	2	0.771	0.739611	6.86	8500	16.9	133.473	1023.32	4146.57	2037.93	1301.24	12336.5	21.5	25	3.5	2.5	4	6.5	5.5
64	1	0.5	0.655	0.964141	7.25	7170	1.5	67.895	678.097	4282.99	1212.94	847.073	8512.97	19	24.5	24	0.5	5	7.5	0
65	1	2	0.818	0.929308	6.45	8560	0.05	144.424	644.286	3808.08	1308.38	1054.35	8505.4	25	24	3.5	1	14.5	3.5	0
73	1	0.5	0.641	1.32335	6.81	4340	13.8	79.905	290.363	1688.64	564.368	590.814	4124.47	1.5	22	25	0	0.5	15.5	3
74	1	2.5	0.745	1.23595	7.47	6790	17.5	57.18	266.081	1480.7	547.25	367	3524.17	16	25	25	3	2.5	8.5	8.5
75	1	4.5	0.749	0.997717	7.29	6550	11.7	57.852	526.58	2807.67	1043.86	606.444	6622.75	22	25	12	6	4.5	6.5	15.5
83	1	0.5	0.735	1.24488	7.2	6380	20.4	58.936	297.145	3277.22	570.101	395.885	3906.7	2	24.5	15	0	0	4.5	0
84	1	2	0.738	0.871462	7.06	9320	0.05	72.316	610.753	3496.38	1118.68	450.012	7587.05	3	25	19	0.5	11	8	0
85	1	3.5	0.885	1.26915	6.63	6710	26.5	101.626	318.559	2136.88	718.856	601.859	4345.72	7.5	6	3.5	2	24	1.5	0
93	1	0.5	0.695	1.37774	6.76	6290	6.4	92.613	236.22	1432.52	567.508	481.016	3335.71	10	24	13	1	0.5	8.5	0
94	1	2	0.805	1.35498	7.17	4440	50.6	70.03	251.42	1521.98	564.262	334.485	2974.23	20.5	18	1	7.5	24.5	16.5	0
95	1	3.5	0.866	1.28544	7.05	3800	40	71.019	280.146	1889.48	645.246	394.376	3419.05	17	8	0.5	5	25	9.5	0

## Sheet: Transformed data
		Topography		Soil variables										Vegetation variables
Plot	Zone	Dist	Elev	BD	pH	EC	N	P	K	Ca	Mg	S	Na	pucmar	suemar	salher	asttri	halpor	stalim	spartina
1	1	0.707107	0.652	1.33863	43.56	53436100	1.19033	2.01599	2.43758	2000.89	2.78869	2.74969	3.59276	144	625	21	1	4.12311	1.73205	0
2	1	1.41421	0.826	1.15201	50.5521	70560000	2.1038	1.86001	2.68701	2280.69	3.0075	2.7919	3.7435	625	600.25	23	0	4.12311	1.73205	0.477121
11	1	0.707107	0.667	1.30726	54.76	67568400	0.653213	1.72488	2.5456	2497.85	2.81921	2.52847	3.65728	225	529	24	1.73205	3.80789	2.73861	0.39794
12	1	1.41421	0.658	0.857378	52.7076	102010000	1.18752	1.79523	2.94146	3482.23	3.22667	2.82918	4.0397	552.25	552.25	22	1.87083	2.82843	2.12132	0.30103
21	1	0.707107	0.544	0.813364	37.4544	86862400	0.50515	2.02369	2.84718	2074.54	3.15979	3.10757	3.9814	56.25	240.25	20	3.39116	0	4.3589	1.27875
22	1	1.41421	0.609	0.788214	38.9376	53436100	1.07555	2.11831	2.86526	2971.12	3.17636	3.09652	3.98229	49	240.25	4	2.91548	0.707107	2.34521	1.34242
23	1	1.87083	0.733	0.8067	46.7856	67076100	0.255273	1.84384	2.84951	1954.12	3.1437	2.57324	3.95883	420.25	121	0	2.44949	4	2.54951	0.929419
30	1	0.707107	0.571	1.33901	55.2049	16483600	0.90309	1.76142	2.56952	2239.28	2.86241	2.70076	3.70046	110.25	625	25	2.73861	2.73861	3.53553	0.176091
31	1	1.58114	0.629	1.06009	47.7481	75864100	1.32838	1.81382	2.76347	1348.28	3.11636	2.84301	3.85842	552.25	552.25	11.5	3.67423	3.4641	4.12311	0.69897
39	1	0.707107	0.505	1.10951	48.7204	59290000	-1.30103	1.82883	2.60089	779.752	2.91426	2.63414	3.68662	210.25	156.25	23.5	1.41421	0	1.87083	1.17609
40	1	1.58114	0.692	0.644291	43.4281	41602500	1.96426	1.8456	3.07945	2123.88	3.39216	3.11902	4.16756	529	600.25	6	3.24037	4.06202	3.67423	0.740363
47	1	0.707107	0.574	0.824494	46.6489	100000000	-1.30103	1.79707	2.87173	1716.19	3.16533	2.82468	3.99341	552.25	625	24.5	1.87083	1	2	1.19033
48	1	1.41421	0.569	0.502505	36.6025	112360000	-0.154902	2.1827	3.15262	3501.09	3.41734	3.26899	4.27252	420.25	576	18.5	2.44949	2.82843	2.44949	0.740363
55	1	0.707107	0.676	0.739862	46.5124	95257600	-1.30103	2.0184	2.95284	4039.28	3.27231	3.09899	4.06951	600.25	625	21.5	3.53553	1.22474	3.4641	0.778151
56	1	1.41421	0.771	0.739611	47.0596	72250000	1.22789	2.12539	3.01001	4146.57	3.30919	3.11436	4.09119	462.25	625	3.5	1.58114	2	2.54951	0.812913
64	1	0.707107	0.655	0.964141	52.5625	51408900	0.176091	1.83184	2.83129	4282.99	3.08384	2.92792	3.93008	361	600.25	24	0.707107	2.23607	2.73861	0
65	1	1.41421	0.818	0.929308	41.6025	73273600	-1.30103	2.15964	2.80908	3808.08	3.11673	3.02298	3.92969	625	576	3.5	1	3.80789	1.87083	0
73	1	0.707107	0.641	1.32335	46.3761	18835600	1.13988	1.90257	2.46294	1688.64	2.75156	2.77145	3.61537	2.25	484	25	0	0.707107	3.937	0.60206
74	1	1.58114	0.745	1.23595	55.8009	46104100	1.24304	1.75724	2.42501	1480.7	2.73819	2.56467	3.54706	256	625	25	1.73205	1.58114	2.91548	0.977724
75	1	2.12132	0.749	0.997717	53.1441	42902500	1.06819	1.76232	2.72146	2807.67	3.01864	2.78279	3.82104	484	625	12	2.44949	2.12132	2.54951	1.21748
83	1	0.707107	0.735	1.24488	51.84	40704400	1.30963	1.77038	2.47297	3277.22	2.75595	2.59757	3.59181	4	600.25	15	0	0	2.12132	0
84	1	1.41421	0.738	0.871462	49.8436	86862400	-1.30103	1.85923	2.78587	3496.38	3.04871	2.65322	3.88007	9	625	19	0.707107	3.31662	2.82843	0
85	1	1.87083	0.885	1.26915	43.9569	45024100	1.42325	2.007	2.50319	2136.88	2.85664	2.77949	3.63806	56.25	36	3.5	1.41421	4.89898	1.22474	0
93	1	0.707107	0.695	1.37774	45.6976	39564100	0.80618	1.96667	2.37332	1432.52	2.75397	2.68216	3.52319	100	576	13	1	0.707107	2.91548	0
94	1	1.41421	0.805	1.35498	51.4089	19713600	1.70415	1.84528	2.4004	1521.98	2.75148	2.52438	3.47337	420.25	324	1	2.73861	4.94975	4.06202	0
95	1	1.87083	0.866	1.28544	49.7025	14440000	1.60206	1.85137	2.44738	1889.48	2.80973	2.59591	3.53391	289	64	0.5	2.23607	5	3.08221	0
		square	none	none	square	square	log	log	log	none	log	log	log	square	square	none	square	square	square	log
		root															root	root

## Sheet: Z-score data
		Topography		Soil variables										Vegetation variables
Plot	Zone	Dist	Elev	BD	pH	EC	N	P	K	Ca	Mg	S	Na	pucmar	suemar	salher	asttri	halpor	stalim	spartina
1	1	-1.06489	-0.405262	1.17741	-0.771029	-0.228945	0.523147	0.832208	-1.18141	-0.508183	-1.06474	-0.300356	-1.00994	-0.765138	0.73144	0.652994	-0.767804	0.964117	-1.21868	-1.09584
2	1	0.420037	1.33092	0.456765	0.550598	0.394291	1.36598	-0.313006	-0.0915379	-0.222819	-0.0468271	-0.105461	-0.335331	1.4239	0.608281	0.869963	-1.68152	0.964117	-1.21868	-0.113414
11	1	-1.06489	-0.255591	1.05625	1.34596	0.285409	0.0275617	-1.3052	-0.709451	-0.00134162	-0.922788	-1.32196	-0.721162	-0.396506	0.253734	0.978448	-0.0989187	0.771241	-0.0131809	-0.276454
12	1	0.420037	-0.345393	-0.681024	0.958025	1.53893	0.520553	-0.788702	1.02026	1.00261	0.972784	0.0667021	0.990273	1.09281	0.369428	0.761479	0.0278846	0.171929	-0.752476	-0.475999
21	1	-1.06489	-1.48289	-0.850989	-1.92509	0.987627	-0.109052	0.888747	0.608276	-0.433068	0.661654	1.35234	0.72937	-1.16449	-1.18312	0.544509	1.41704	-1.55873	1.92734	1.53721
22	1	0.420037	-0.834317	-0.948111	-1.64474	-0.228945	0.417238	1.58352	0.687308	0.481338	0.738729	1.30132	0.733332	-1.19748	-1.18312	-1.19124	0.982394	-1.12607	-0.484339	1.66831
23	1	1.37893	0.402959	-0.876726	-0.161335	0.267492	-0.339607	-0.431742	0.618485	-0.555883	0.586782	-1.11521	0.628345	0.492077	-1.77652	-1.62518	0.556615	0.888791	-0.239659	0.817901
30	1	-1.06489	-1.21348	1.17887	1.43006	-1.57385	0.258117	-1.03689	-0.604903	-0.265053	-0.721809	-0.526318	-0.527948	-0.918734	0.73144	1.08693	0.820791	0.116973	0.941245	-0.733257
31	1	0.770581	-0.634756	0.101782	0.0205941	0.587337	0.65052	-0.652173	0.242549	-1.17377	0.459578	0.130582	0.178977	1.09281	0.369428	-0.37761	1.67568	0.560886	1.64495	0.34339
39	1	-1.06489	-1.87203	0.292628	0.204376	-0.0158884	-1.77556	-0.541944	-0.467869	-1.7536	-0.480608	-0.834007	-0.589868	-0.463634	-1.60111	0.924206	-0.389331	-1.55873	-1.05248	1.32582
40	1	0.770581	-0.00614033	-1.50389	-0.79596	-0.659636	1.23723	-0.418839	1.62318	-0.382747	1.74265	1.40522	1.56246	0.986999	0.608281	-0.974275	1.27925	0.92674	1.10736	0.42862
47	1	-1.06489	-1.18355	-0.808012	-0.187174	1.46578	-1.77556	-0.77519	0.715574	-0.798543	0.68743	0.0459149	0.783103	1.09281	0.73144	1.03269	0.0278846	-0.94685	-0.897774	1.35514
48	1	0.420037	-1.23344	-2.05142	-2.08612	1.91563	-0.718063	2.05628	1.94287	1.02185	1.85977	2.09777	2.0322	0.492077	0.487611	0.381782	0.556615	0.171929	-0.359447	0.42862
55	1	-1.06489	-0.165789	-1.13483	-0.212974	1.29318	-1.77556	0.849892	1.06998	1.57074	1.18511	1.31272	1.12368	1.31126	0.73144	0.707236	1.54895	-0.809333	0.855695	0.50643
56	1	0.420037	0.782124	-1.1358	-0.109544	0.455799	0.557798	1.6355	1.31977	1.68016	1.35666	1.38367	1.2207	0.68322	0.73144	-1.24549	-0.236809	-0.33497	-0.239659	0.578008
64	1	-1.06489	-0.375327	-0.26874	0.930598	-0.302726	-0.412665	-0.519888	0.538872	1.81929	0.30831	0.522701	0.499681	0.22243	0.608281	0.978448	-1.03542	-0.190524	-0.0131809	-1.09584
65	1	0.420037	1.25109	-0.403254	-1.14103	0.493054	-1.77556	1.88695	0.441814	1.33494	0.46134	0.961709	0.497952	1.4239	0.487611	-1.24549	-0.767804	0.771241	-1.05248	-1.09584
73	1	-1.06489	-0.51502	1.11841	-0.238737	-1.48825	0.476596	-0.000518698	-1.07061	-0.826641	-1.23748	-0.199882	-0.908749	-1.41024	0.0298088	1.08693	-1.68152	-1.12607	1.42206	0.143845
74	1	0.770581	0.522695	0.780911	1.54271	-0.495798	0.571778	-1.06758	-1.23633	-1.03872	-1.29971	-1.15482	-1.21446	-0.255425	0.73144	1.08693	-0.0989187	-0.591263	0.198638	0.917364
75	1	1.90497	0.562607	-0.139081	1.04053	-0.612322	0.410446	-1.03032	0.0589898	0.314639	0.0050066	-0.147514	0.0116837	0.782204	0.73144	-0.323368	0.556615	-0.260736	-0.239659	1.41105
83	1	-1.06489	0.422915	0.815389	0.794033	-0.692323	0.63322	-0.971128	-1.02679	0.793525	-1.21706	-1.00287	-1.01418	-1.40228	0.608281	0.00208624	-1.68152	-1.55873	-0.752476	-1.09584
84	1	0.420037	0.452849	-0.626636	0.41668	0.987627	-1.77556	-0.318733	0.340386	1.01704	0.144866	-0.745856	0.27588	-1.37952	0.73144	0.436025	-1.03542	0.470647	0.0943845	-1.09584
85	1	1.37893	1.91962	0.909113	-0.696008	-0.535105	0.73805	0.766249	-0.894743	-0.369489	-0.748637	-0.162735	-0.807189	-1.16449	-2.19949	-1.24549	-0.389331	1.43886	-1.82625	-1.09584
93	1	-1.06489	0.0237938	1.32844	-0.366986	-0.733825	0.168701	0.470111	-1.46221	-1.08785	-1.22627	-0.612231	-1.32128	-0.965382	0.487611	-0.214883	-0.767804	-1.12607	0.198638	-1.09584
94	1	0.420037	1.12138	1.24054	0.712548	-1.4563	0.997233	-0.421161	-1.34388	-0.996615	-1.23786	-1.34088	-1.54421	0.492077	-0.766369	-1.5167	0.820791	1.46992	1.57179	-1.09584
95	1	1.37893	1.73004	0.971999	0.390009	-1.64823	0.903037	-0.376443	-1.13858	-0.621808	-0.966898	-1.01053	-1.27332	-0.105242	-2.06016	-1.57094	0.361609	1.50067	0.398322	-1.09584
	ave	0	1.97278e-15	-8.54018e-16	2.2845e-15	0	-1.23833e-16	1.98346e-15	7.00295e-16	6.36243e-16	-9.4796e-16	-1.70804e-16	-3.06592e-15	2.08167e-17	1.53723e-16	7.68616e-17	2.498e-16	-1.96424e-16	-8.11317e-17	-8.54018e-17
	var	1	1	1	1	1	1	1	1	1	1	1	1	1	1	1	1	1	1	1
	size	2		10										7

## Sheet: Scaled and 3-B PLS
		Topography		Soil variables										Vegetation variables
Plot	Zone	Dist	Elev	BD	pH	EC	N	P	K	Ca	Mg	S	Na	pucmar	suemar	salher	asttri	halpor	stalim	spartina
1	1	-0.752992	-0.286563	0.372331	-0.243821	-0.0723987	0.165434	0.263167	-0.373595	-0.160701	-0.3367	-0.094981	-0.319371	-0.289195	0.276458	0.246809	-0.290203	0.364402	-0.460618	-0.414189
2	1	0.297011	0.941099	0.144442	0.174114	0.124686	0.431962	-0.0989811	-0.0289468	-0.0704617	-0.014808	-0.0333498	-0.106041	0.538182	0.229909	0.328815	-0.635554	0.364402	-0.460618	-0.0428663
11	1	-0.752992	-0.18073	0.334017	0.425631	0.0902543	0.00871579	-0.412739	-0.224348	-0.000424257	-0.291811	-0.418042	-0.228051	-0.149865	0.0959023	0.369819	-0.0373878	0.291502	-0.00498191	-0.10449
12	1	0.297011	-0.24423	-0.215359	0.302954	0.486653	0.164613	-0.24941	0.322634	0.317053	0.307621	0.0210931	0.313152	0.413043	0.139631	0.287812	0.0105394	0.064983	-0.284409	-0.179911
21	1	-0.752992	-1.04856	-0.269106	-0.608767	0.312315	-0.0344851	0.281047	0.192354	-0.136948	0.209233	0.427647	0.230647	-0.440135	-0.447176	0.205805	0.53559	-0.589145	0.728467	0.58101
22	1	0.297011	-0.589951	-0.299819	-0.520113	-0.0723987	0.131942	0.500754	0.217346	0.152213	0.233607	0.411512	0.2319	-0.452606	-0.447176	-0.450248	0.37131	-0.425613	-0.183063	0.630561
23	1	0.975052	0.284935	-0.277245	-0.0510186	0.0845883	-0.107393	-0.136529	0.195582	-0.175786	0.185557	-0.352661	0.1987	0.185988	-0.671461	-0.614261	0.210381	0.335932	-0.0905824	0.309138
30	1	-0.752992	-0.858061	0.372791	0.452224	-0.497697	0.0816237	-0.327893	-0.191287	-0.083817	-0.228256	-0.166436	-0.166952	-0.347249	0.276458	0.410822	0.31023	0.0442117	0.355757	-0.277145
31	1	0.544883	-0.44884	0.0321864	0.00651244	0.185732	0.205712	-0.206235	0.0767009	-0.371178	0.145331	0.0412935	0.0565974	0.413043	0.139631	-0.142723	0.633348	0.211995	0.621731	0.129789
39	1	-0.752992	-1.32373	0.0925371	0.0646292	-0.00502435	-0.561483	-0.171378	-0.147953	-0.554537	-0.151982	-0.263736	-0.186533	-0.175237	-0.605163	0.349317	-0.147153	-0.589145	-0.397798	0.501112
40	1	0.544883	-0.00434187	-0.475573	-0.251705	-0.208595	0.391246	-0.132449	0.513293	-0.121035	0.551075	0.444371	0.494095	0.373051	0.229909	-0.368241	0.483513	0.350275	0.418542	0.162003
47	1	-0.752992	-0.836895	-0.255516	-0.0591895	0.46352	-0.561483	-0.245137	0.226284	-0.252522	0.217384	0.0145196	0.247639	0.413043	0.276458	0.39032	0.0105394	-0.357876	-0.339327	0.512195
48	1	0.297011	-0.872172	-0.648716	-0.659688	0.605775	-0.227072	0.650254	0.61439	0.323136	0.588111	0.663372	0.642638	0.185988	0.1843	0.1443	0.210381	0.064983	-0.135858	0.162003
55	1	-0.752992	-0.11723	-0.358864	-0.0673484	0.408938	-0.561483	0.26876	0.338358	0.496711	0.374765	0.415118	0.355338	0.495609	0.276458	0.26731	0.585448	-0.305899	0.323422	0.191413
56	1	0.297011	0.553045	-0.359172	-0.0346409	0.144136	0.176391	0.51719	0.417349	0.531313	0.429015	0.437555	0.386019	0.258233	0.276458	-0.47075	-0.0895054	-0.126607	-0.0905824	0.218466
64	1	-0.752992	-0.265397	-0.0849829	0.294281	-0.0957304	-0.130496	-0.164403	0.170406	0.575311	0.0974963	0.165292	0.158013	0.0840708	0.229909	0.369819	-0.391354	-0.0720114	-0.00498191	-0.414189
65	1	0.297011	0.884655	-0.12752	-0.360825	0.155917	-0.561483	0.596704	0.139714	0.422145	0.145888	0.304119	0.157466	0.538182	0.1843	-0.47075	-0.290203	0.291502	-0.397798	-0.414189
73	1	-0.752992	-0.364174	0.353673	-0.0754954	-0.470627	0.150713	-0.000164027	-0.338555	-0.261407	-0.391325	-0.0632083	-0.287372	-0.533022	0.0112667	0.410822	-0.635554	-0.425613	0.537489	0.0543682
74	1	0.544883	0.369601	0.246946	0.487848	-0.156785	0.180812	-0.337599	-0.390961	-0.328471	-0.411004	-0.365186	-0.384047	-0.0965416	0.276458	0.410822	-0.0373878	-0.223476	0.075078	0.346731
75	1	1.34701	0.397823	-0.0439813	0.329045	-0.193633	0.129795	-0.325817	0.0186542	0.0994974	0.00158322	-0.046648	0.00369472	0.295645	0.276458	-0.122221	0.210381	-0.098549	-0.0905824	0.533326
83	1	-0.752992	0.299046	0.257849	0.251095	-0.218932	0.200242	-0.307098	-0.324701	0.250935	-0.384868	-0.317136	-0.320711	-0.530011	0.229909	0.000788526	-0.635554	-0.589145	-0.284409	-0.414189
84	1	0.297011	0.320213	-0.19816	0.131766	0.312315	-0.561483	-0.100792	0.107639	0.321617	0.0458106	-0.23586	0.087241	-0.521411	0.276458	0.164802	-0.391354	0.177888	0.035674	-0.414189
85	1	0.975052	1.35738	0.287487	-0.220097	-0.169215	0.233392	0.242309	-0.282943	-0.116843	-0.23674	-0.0514612	-0.255256	-0.440135	-0.831328	-0.47075	-0.147153	0.543838	-0.690258	-0.414189
93	1	-0.752992	0.0168247	0.420089	-0.116051	-0.232056	0.0533478	0.148662	-0.462393	-0.34401	-0.38778	-0.193605	-0.417826	-0.36488	0.1843	-0.0812181	-0.290203	-0.425613	0.075078	-0.414189
94	1	0.297011	0.792933	0.392294	0.225327	-0.460522	0.315353	-0.133183	-0.424971	-0.315157	-0.391445	-0.424022	-0.488322	0.185988	-0.28966	-0.573258	0.31023	0.555579	0.594079	-0.414189
95	1	0.975052	1.22332	0.307373	0.123332	-0.521217	0.285565	-0.119042	-0.360051	-0.196633	-0.30576	-0.319558	-0.402658	-0.0397777	-0.778666	-0.59376	0.136675	0.567201	0.150552	-0.414189
	ave	0	1.51161e-15	-2.43395e-16	7.17909e-16	3.84308e-17	-3.62958e-17	6.245e-16	2.04964e-16	2.02829e-16	-2.86096e-16	-7.25915e-17	-9.71445e-16	1.44115e-17	5.55112e-17	5.97812e-17	1.06752e-16	-6.83214e-17	-2.98906e-17	0
	var	0.5	0.5	0.1	0.1	0.1	0.1	0.1	0.1	0.1	0.1	0.1	0.1	0.142857	0.142857	0.142857	0.142857	0.142857	0.142857	0.142857
	size	1		1										1
1		Ut					Us					Uv
		0.707107					0.378377					0.264232
		0.707107					0.250797					-0.360983
							-0.30123					-0.512548
							0.166003					0.575291
							-0.245133					0.310355
							-0.37819					0.273591
							-0.240314					0.187176
							-0.379021
							-0.352195
							-0.383496
		St	st				Ss	ss				Sv	sv
		-0.735076	-0.820738				0.527946	0.665174				-0.560117	-1.06245
		0.875476	0.977499				0.242637	0.305705				-0.495901	-0.940641
		-0.660241	-0.737182				0.738806	0.930844				-0.215729	-0.409202
		0.0373219	0.0416712				-0.505962	-0.637476				-0.174038	-0.330121
		-1.27389	-1.42234				-0.781404	-0.984514				0.372969	0.70746
		-0.20714	-0.231279				-0.764111	-0.962725				0.422066	0.800588
		0.890945	0.994771				-0.181587	-0.228787				0.864737	1.64026
		-1.13919	-1.27194				0.799963	1.0079				-0.164466	-0.311965
		0.0679124	0.0758266				0.0114276	0.014398				0.756434	1.43483
		-1.46846	-1.63959				0.412781	0.520075				-0.289429	-0.548998
		0.38222	0.426762				-0.802715	-1.01136				0.736023	1.39611
		-1.12422	-1.25523				-0.491638	-0.619429				-0.292687	-0.555178
		-0.4067	-0.454095				-1.80348	-2.27226				0.0430057	0.0815745
		-0.61534	-0.687048				-1.1068	-1.39449				0.260329	0.4938
		0.601081	0.671127				-1.03577	-1.305				0.135043	0.256154
		-0.720109	-0.804026				-0.269343	-0.339353				-0.576709	-1.09392
		0.835564	0.932936				-0.802268	-1.0108				0.0541154	0.102648
		-0.789955	-0.882012				0.753359	0.949179				-0.695965	-1.32013
		0.646638	0.721994				1.03426	1.30309				-0.341298	-0.647384
		1.23379	1.37756				0.209072	0.263415				0.206455	0.39161
		-0.320988	-0.358394				0.778061	0.980301				-0.927254	-1.75885
		0.436443	0.487304				-0.29026	-0.365706				-0.559739	-1.06173
		1.64928	1.84147				0.424725	0.535123				0.242831	0.46061
		-0.520549	-0.58121				0.805103	1.01437				-0.477342	-0.905437
		0.770707	0.860521				1.1501	1.44904				0.883436	1.67573
		1.55448	1.73563				0.947101	1.19328				0.79323	1.50462
	ave	9.99201e-16	1.13584e-15			ave	2.94636e-16	2.90366e-16			ave	-3.84308e-17	0
	stdev	0.895629	1			stdev	0.793695	1			stdev	0.527195	1
		rsv	-0.214925				rvt	0.437094				rts	0.109703
2		Ut					Us					Uv
		4.42533					0.542106					1.99974
		2.00544					0.567524					-0.660041
							-0.102965					-2.9986
							0.00957924					0.619134
							-0.225443					2.41938
							-0.536465					-0.940657
							0.352755					-0.141255
							-0.63126
							-0.455962
							-0.526959
		St	st				Ss	ss				Sv	sv
		-3.90692	-0.942984				0.581059	0.61486				-0.307125	-0.135624
		3.20169	0.772767				0.261838	0.277069				0.865962	0.382402
		-3.69468	-0.891757				1.12167	1.18692				-0.770378	-0.340193
		0.824584	0.199024				-0.367182	-0.388541				0.327472	0.144609
		-5.43506	-1.31182				-1.18734	-1.2564				-3.0632	-1.35269
		0.131262	0.0316816				-1.08209	-1.14504				0.0234759	0.0103668
		4.88634	1.17938				-0.386183	-0.408647				3.64159	1.6081
		-5.05302	-1.21961				0.965695	1.02187				-2.10523	-0.929653
		1.51117	0.364739				-0.261992	-0.277232				1.46364	0.646333
		-5.98689	-1.44501				0.318863	0.337412				-2.21153	-0.976592
		2.40258	0.579892				-1.47449	-1.56026				2.42868	1.07249
		-5.01057	-1.20936				-0.654762	-0.692851				-1.13938	-0.503143
		-0.434716	-0.104924				-2.16518	-2.29114				0.209967	0.0927198
		-3.56733	-0.86102				-0.96024	-1.0161				-0.701827	-0.309921
		2.42347	0.584935				-1.05433	-1.11566				1.43814	0.63507
		-3.86447	-0.932738				0.0579597	0.0613313				-1.4459	-0.638498
		3.08849	0.745446				-0.669638	-0.708592				3.32445	1.46805
		-4.06256	-0.98055				0.715514	0.757136				-4.24172	-1.87311
		3.1525	0.760895				1.22693	1.2983				-2.29085	-1.01162
		6.75879	1.63132				0.300947	0.318453				0.676931	0.298927
		-2.73252	-0.659527				1.19524	1.26477				-2.70682	-1.19531
		1.95654	0.472235				0.0409032	0.0432825				-1.50631	-0.665173
		7.03706	1.69848				0.41396	0.43804				3.01259	1.33034
		-3.29849	-0.796133				0.832711	0.88115				-1.82928	-0.807796
		2.90455	0.701049				1.23558	1.30746				3.318	1.4652
		6.76822	1.63359				0.994559	1.05241				3.58864	1.58472
	ave	3.14279e-15	6.91754e-16			ave	7.94236e-16	8.19857e-16			ave	-2.39125e-16	-1.02482e-16
	stdev	4.14315	1			stdev	0.945027	1			stdev	2.26453	1
		rsv	-0.183934				rvt	0.77216				rts	0.00933823
3		Ut					Us					Uv
		10.0712					0.239671					2.94016
		8.57542					0.203915					-1.85174
							0.0347298					-5.30656
							-0.295946					1.42907
							-0.280952					4.397
							-0.273031					-1.21737
							-0.0830146					0.0851288
							-0.366295
							-0.0866503
							-0.210356
		St	st				Ss	ss				Sv	sv
		-10.0409	-0.849604				0.228194	0.518175				-0.958867	-0.238164
		11.0616	0.935965				0.0187981	0.0426861				0.662856	0.164641
		-9.13336	-0.772811				0.535736	1.21653				-1.3552	-0.336607
		0.896884	0.075889				-0.246372	-0.559453				0.0602711	0.0149702
		-16.5754	-1.40251				-0.449907	-1.02163				-4.22056	-1.04831
		-2.06782	-0.174967				-0.602153	-1.36735				0.822328	0.204251
		12.2634	1.03765				-0.121788	-0.276552				6.96414	1.72976
		-14.9418	-1.26428				0.42458	0.964121				-3.53189	-0.877254
		1.63863	0.138651				-0.0462914	-0.105117				2.80463	0.696617
		-18.935	-1.60217				0.453692	1.03023				-3.52213	-0.874829
		5.45039	0.46118				-0.725523	-1.64749				4.36059	1.08309
		-14.7602	-1.24892				0.00403181	0.00915529				-2.4706	-0.613651
		-4.48798	-0.379747				-0.987109	-2.24149				0.205381	0.0510127
		-8.58883	-0.726736				-0.376489	-0.854919				-1.35908	-0.337571
		7.73385	0.654393				-0.719967	-1.63488				2.18965	0.543867
		-9.85941	-0.834245				-0.0564346	-0.12815				-3.04611	-0.756596
		10.5775	0.895009				-0.286307	-0.650137				5.05515	1.2556
		-10.7065	-0.905918				0.331874	0.753608				-7.19744	-1.78771
		8.65711	0.732514				0.59155	1.34327				-4.07376	-1.01185
		16.9775	1.43654				0.0922903	0.20957				1.02889	0.255557
		-5.01908	-0.424685				0.436158	0.990412				-5.17598	-1.28562
		5.73722	0.485449				0.113927	0.258701				-2.77527	-0.689325
		21.46	1.81582				0.112818	0.256183				5.7294	1.42308
		-7.43925	-0.629465				0.41292	0.937645				-3.39589	-0.843474
		9.79099	0.828456				0.493107	1.11973				6.25298	1.55312
		20.3104	1.71855				0.368668	0.837158				6.94652	1.72538
	ave	1.18879e-14	1.0419e-15			ave	1.47318e-16	4.18469e-16			ave	-5.46571e-16	-1.28103e-16
	stdev	11.8184	1			stdev	0.44038	1			stdev	4.02607	1
		rsv	-0.26451				rvt	0.755232				rts	-0.0470728
4		Ut					Us					Uv
		10.1678					0.333768					3.02002
		7.78683					0.313112					-1.56892
							0.213074					-5.56263
							-0.6439					1.0303
							-0.42247					4.56372
							-0.342852					-1.35665
							-0.0391096					-0.495322
							-0.502479
							-0.0464201
							-0.234124
		St	st				Ss	ss				Sv	sv
		-9.88768	-0.867691				0.197539	0.368584				-0.485927	-0.117872
		10.3481	0.908098				-0.0605332	-0.112948				1.08988	0.264374
		-9.06357	-0.795372				0.729105	1.36042				-1.30989	-0.317742
		1.11817	0.0981245				-0.225839	-0.421388				0.209719	0.0508717
		-15.8212	-1.38839				-0.549994	-1.02622				-5.18539	-1.25782
		-1.57391	-0.138118				-0.84611	-1.57874				0.215471	0.052267
		12.1329	1.06472				-0.147226	-0.274706				6.75168	1.63776
		-14.3378	-1.25821				0.476312	0.888741				-3.59165	-0.871229
		2.04521	0.179477				-0.0929476	-0.173429				2.53451	0.614798
		-17.9639	-1.57642				0.688688	1.28501				-4.07173	-0.987683
		5.50645	0.483217				-1.06242	-1.98234				4.26296	1.03407
		-14.173	-1.24375				0.224461	0.418816				-2.77329	-0.672719
		-3.77152	-0.330969				-1.12255	-2.09454				0.0872348	0.0211606
		-8.56911	-0.751981				-0.231942	-0.432776				-1.75038	-0.42459
		7.32642	0.642928				-0.922217	-1.72075				2.3094	0.560192
		-9.72286	-0.853227				0.0222806	0.041573				-2.68391	-0.651038
		9.90861	0.869528				-0.20157	-0.376106				5.73094	1.39016
		-10.492	-0.920725				0.290298	0.541662				-7.26597	-1.76251
		8.41828	0.738745				0.688243	1.28418				-4.34255	-1.05338
		16.7939	1.47375				0.091381	0.170506				0.764712	0.185497
		-5.32763	-0.467526				0.503544	0.939552				-4.71824	-1.14451
		5.51339	0.483826				0.363807	0.678819				-2.35976	-0.572409
		20.4838	1.79755				0.0210183	0.0392176				6.06559	1.47133
		-7.52524	-0.660377				0.430922	0.804049				-3.07738	-0.746482
		9.19439	0.806852				0.445305	0.830885				6.4593	1.56684
		19.4399	1.70595				0.290444	0.541934				7.13467	1.73066
	ave	1.06581e-14	9.90661e-16			ave	2.17775e-16	4.09929e-16			ave	0	-9.39419e-17
	stdev	11.3954	1			stdev	0.53594	1			stdev	4.12251	1
		rsv	-0.306687				rvt	0.774003				rts	-0.142984
5		Ut					Us					Uv
		10.8367					0.299417					3.11137
		8.51534					0.224595					-1.80777
							0.420678					-6.0953
							-1.03745					1.33909
							-0.502026					4.84161
							-0.30236					-1.22024
							-0.165254					-0.337778
							-0.508078
							0.0996281
							-0.142443
		St	st				Ss	ss				Sv	sv
		-10.6002	-0.863381				0.069135	0.14082				-0.826283	-0.1859
		11.2324	0.914878				-0.223939	-0.456136				0.74441	0.16748
		-9.69896	-0.789978				0.638739	1.30103				-1.49116	-0.335487
		1.13893	0.0927658				-0.18603	-0.37892				0.0149658	0.00336706
		-17.0888	-1.39188				-0.323317	-0.658558				-5.03584	-1.13298
		-1.805	-0.147017				-0.826912	-1.68432				0.591518	0.133082
		12.9927	1.05825				-0.0667326	-0.135926				7.45091	1.67633
		-15.4667	-1.25976				0.278608	0.56749				-3.79529	-0.853876
		2.08273	0.169638				-0.0602877	-0.122799				2.97466	0.669248
		-19.432	-1.58273				0.922542	1.87911				-4.31374	-0.970519
		5.86779	0.47793				-1.06738	-2.17412				4.76754	1.07262
		-15.2864	-1.24508				0.639803	1.3032				-3.07129	-0.690988
		-4.20821	-0.342758				-0.741854	-1.51107				0.0733534	0.0165033
		-9.15823	-0.745936				0.112983	0.230133				-1.74347	-0.392251
		7.928	0.645734				-0.940684	-1.91606				2.47695	0.557272
		-10.4199	-0.8487				0.0161226	0.0328397				-3.13493	-0.705306
		10.7518	0.87573				0.0510591	0.104001				5.85872	1.31811
		-11.261	-0.91721				0.113708	0.231608				-7.76882	-1.74786
		9.05204	0.737287				0.499088	1.01658				-4.64501	-1.04505
		17.9848	1.46486				-0.0198713	-0.0404755				0.900036	0.202493
		-5.6135	-0.457218				0.254269	0.517914				-5.28601	-1.18926
		5.94535	0.484248				0.589861	1.20147				-2.69301	-0.605883
		22.1249	1.80207				-0.141943	-0.289121				6.42097	1.44461
		-8.01671	-0.652959				0.306027	0.62334				-3.37437	-0.759176
		9.97073	0.812114				0.120808	0.246071				7.1168	1.60116
		20.9834	1.70909				-0.0138014	-0.0281118				7.7884	1.75226
	ave	1.28444e-14	1.05898e-15			ave	-2.37524e-17	-6.84549e-17			ave	-6.83214e-16	-1.11022e-16
	stdev	12.2775	1			stdev	0.490947	1			stdev	4.44477	1
		rsv	-0.412146				rvt	0.767285				rts	-0.309366
6		Ut					Us					Uv
		12.2628					0.433206					3.01932
		9.06481					0.250852					-1.97055
							0.763513					-6.89405
							-1.76431					1.42869
							-0.711771					5.37134
							-0.394929					-0.969199
							-0.244592					-0.63484
							-0.713239
							0.227646
							-0.138298
		St	st				Ss	ss				Sv	sv
		-11.8314	-0.873536				0.015209	0.0215719				-0.867366	-0.177225
		12.1731	0.898762				-0.443911	-0.629627				0.427991	0.0874494
		-10.872	-0.802705				0.831987	1.18006				-1.60752	-0.328457
		1.42828	0.105453				-0.221518	-0.314193				-0.258261	-0.0527691
		-18.7387	-1.38352				-0.296279	-0.420232				-5.34074	-1.09125
		-1.70562	-0.125929				-1.13292	-1.60689				0.640147	0.130798
		14.5397	1.0735				-0.0560194	-0.0794557				8.11596	1.6583
		-17.0119	-1.25602				0.228362	0.3239				-3.91362	-0.79965
		2.61311	0.192932				-0.100349	-0.142331				3.31448	0.677232
		-21.2331	-1.56768				1.4333	2.03294				-5.05212	-1.03227
		6.64241	0.490423				-1.55776	-2.20947				5.27573	1.07796
		-16.82	-1.24186				1.17988	1.6735				-3.89205	-0.795244
		-4.2639	-0.314813				-0.725205	-1.0286				-0.117985	-0.0241072
		-10.2964	-0.760206				0.462148	0.655493				-2.13286	-0.435797
		8.65542	0.639048				-1.28811	-1.82701				2.62147	0.535632
		-11.6395	-0.85937				0.049389	0.0700515				-3.42691	-0.700203
		11.6614	0.860985				0.324171	0.459792				6.30678	1.28863
		-12.5349	-0.925479				0.0112639	0.0159762				-8.21336	-1.6782
		10.0321	0.740693				0.5288	0.75003				-5.21516	-1.06559
		20.1243	1.48582				-0.125406	-0.177872				0.710921	0.145259
		-6.52295	-0.481603				0.186345	0.264305				-5.59267	-1.14272
		6.54484	0.483219				1.02843	1.45868				-2.63049	-0.537476
		24.2612	1.79125				-0.311353	-0.441612				7.19748	1.47062
		-9.08123	-0.670486				0.332806	0.472039				-3.41548	-0.697869
		10.83	0.799598				-0.091611	-0.129938				8.19901	1.67526
		23.046	1.70153				-0.261647	-0.37111				8.86663	1.81168
	ave	1.31177e-14	9.8212e-16			ave	-1.51588e-16	-2.04964e-16			ave	-8.88178e-16	-1.45183e-16
	stdev	13.5442	1			stdev	0.705038	1			stdev	4.89416	1
		rsv	-0.439303				rvt	0.768863				rts	-0.385798
7		Ut					Us					Uv
		12.9988					0.400294					2.78169
		10.057					0.226975					-2.15467
							0.991927					-7.17921
							-2.1042					1.35795
							-0.765982					5.68527
							-0.340039					-0.784932
							-0.260673					-0.890666
							-0.697272
							0.3407
							-0.0489182
		St	st				Ss	ss				Sv	sv
		-12.6699	-0.865988				-0.140838	-0.182459				-0.763916	-0.150305
		13.3254	0.910788				-0.579736	-0.751062				0.249448	0.0490805
		-11.6056	-0.793239				0.766247	0.992692				-1.57505	-0.309901
		1.40457	0.0960021				-0.105038	-0.13608				-0.450923	-0.0887218
		-20.3333	-1.38978				-0.120001	-0.155464				-5.44975	-1.07227
		-2.07234	-0.141644				-1.1187	-1.4493				0.603505	0.118743
		15.5401	1.06216				0.0119624	0.0154976				8.36536	1.64594
		-18.4175	-1.25883				0.0351112	0.0454875				-3.87076	-0.761595
		2.56884	0.17558				-0.0956528	-0.123921				3.33443	0.656069
		-23.1007	-1.57893				1.57957	2.04638				-5.3747	-1.05751
		7.03915	0.481125				-1.57623	-2.04204				5.36119	1.05485
		-18.2046	-1.24428				1.54344	1.99956				-4.45907	-0.877348
		-4.91063	-0.335641				-0.337453	-0.437179				-0.298225	-0.0586775
		-10.967	-0.74959				0.840506	1.0889				-2.50458	-0.492791
		9.42274	0.644043				-1.22535	-1.58747				2.53744	0.499257
		-12.4571	-0.851438				0.111029	0.143841				-3.48455	-0.685607
		12.7577	0.871989				0.582757	0.754976				6.4239	1.26394
		-13.4505	-0.919337				-0.210747	-0.273028				-8.20945	-1.61526
		10.7999	0.738171				0.331706	0.429733				-5.50265	-1.08268
		21.5104	1.47023				-0.207991	-0.269457				0.425666	0.0837524
		-6.78048	-0.463444				-0.022077	-0.0286013				-5.59572	-1.10099
		7.08115	0.483996				1.28205	1.66092				-2.40842	-0.473872
		26.3256	1.79935				-0.492738	-0.638354				7.74928	1.52472
		-9.61877	-0.657441				0.157281	0.203761				-3.33284	-0.655756
		11.8353	0.80894				-0.43115	-0.558565				8.73951	1.71955
		24.9774	1.7072				-0.577969	-0.748773				9.49087	1.86738
	ave	1.42109e-14	9.7358e-16			ave	-2.56205e-16	-3.50147e-16			ave	-6.83214e-16	-1.19562e-16
	stdev	14.6306	1			stdev	0.771888	1			stdev	5.08244	1
		rsv	-0.447566				rvt	0.768663				rts	-0.433957
8		Ut					Us					Uv
		13.2917					0.295998					2.28668
		11.1579					0.174109					-2.36586
							1.17302					-7.27108
							-2.31264					0.964775
							-0.777065					5.93588
							-0.222105					-0.680391
							-0.266333					-1.43157
							-0.596738
							0.46891
							0.087074
		St	st				Ss	ss				Sv	sv
		-13.206	-0.852076				-0.3499	-0.413281				-0.320515	-0.0620341
		14.4485	0.932244				-0.693567	-0.819201				0.220524	0.0426813
		-12.0251	-0.775884				0.587608	0.694049				-1.41135	-0.273159
		1.22269	0.0788905				0.0704597	0.0832229				-0.631588	-0.122241
		-21.7083	-1.40066				0.13157	0.155403				-5.75269	-1.1134
		-2.63482	-0.170004				-0.97354	-1.14989				0.350488	0.0678352
		16.1394	1.04134				0.107314	0.126753				8.29632	1.60571
		-19.5827	-1.26351				-0.22026	-0.260159				-3.71879	-0.719754
		2.23431	0.144162				-0.067564	-0.0798026				2.9125	0.563699
		-24.7785	-1.59876				1.59576	1.88482				-5.59468	-1.08282
		7.19397	0.46417				-1.39039	-1.64225				5.01561	0.970746
		-19.3465	-1.24828				1.86242	2.19978				-5.16412	-0.999489
		-5.78382	-0.373184				0.217103	0.25643				-0.610731	-0.118204
		-11.3166	-0.730169				1.24592	1.47161				-3.20942	-0.621168
		10.1186	0.652872				-1.00451	-1.18647				2.2703	0.439406
		-12.9698	-0.836838				0.185344	0.218918				-3.24936	-0.628897
		13.8187	0.891608				0.842949	0.995642				6.53142	1.26412
		-14.0719	-0.907951				-0.485255	-0.573155				-7.81571	-1.51269
		11.3664	0.733383				0.0332047	0.0392195				-5.77199	-1.11714
		22.343	1.44161				-0.28299	-0.334252				-0.173197	-0.0335215
		-6.67181	-0.430479				-0.302906	-0.357775				-5.08544	-0.984262
		7.52068	0.485249				1.46756	1.7334				-1.79763	-0.347922
		28.1055	1.81343				-0.690882	-0.816029				8.53198	1.65132
		-9.82081	-0.633658				-0.108401	-0.128037				-2.94436	-0.569865
		12.7952	0.825575				-0.840089	-0.992264				9.06468	1.75442
		26.6098	1.71692				-0.936956	-1.10668				10.0577	1.94662
	ave	1.57139e-14	1.0846e-15			ave	-4.09929e-16	-4.6971e-16			ave	-9.565e-16	-1.70804e-16
	stdev	15.4986	1			stdev	0.846639	1			stdev	5.16676	1
		rsv	-0.435167				rvt	0.771199				rts	-0.453354
9		Ut					Us					Uv
		12.9404					0.0659217					1.69621
		12.3751					0.0764671					-2.53347
							1.34833					-7.09254
							-2.40215					0.367701
							-0.741663					6.07066
							0.013251					-0.687636
							-0.269863					-2.08412
							-0.352695
							0.650463
							0.32134
		St	st				Ss	ss				Sv	sv
		-13.2902	-0.828909				-0.691534	-0.673632				0.343976	0.0668172
		15.4896	0.966085				-0.805188	-0.784344				0.382807	0.0743602
		-11.9806	-0.747224				0.216294	0.210695				-1.14307	-0.222041
		0.821064	0.0512095				0.379256	0.369438				-0.725571	-0.140942
		-22.72	-1.41704				0.549205	0.534988				-6.16471	-1.19749
		-3.45727	-0.215629				-0.623886	-0.607735				-0.0769036	-0.0149385
		16.1436	1.00687				0.27015	0.263157				7.90797	1.53612
		-20.3626	-1.27001				-0.62611	-0.609902				-3.48774	-0.677494
		1.49654	0.0933391				0.00682479	0.00664811				2.18094	0.423647
		-26.1253	-1.62943				1.44994	1.41241				-5.64306	-1.09616
		6.99726	0.436418				-0.880532	-0.857738				4.34082	0.843204
		-20.1007	-1.25367				2.21768	2.16027				-5.77097	-1.12101
		-6.94979	-0.433457				1.13829	1.10882				-0.947267	-0.184007
		-11.1947	-0.698213				1.79448	1.74803				-4.01872	-0.780636
		10.6874	0.666572				-0.519788	-0.506332				1.88191	0.365561
		-13.0283	-0.812572				0.294137	0.286523				-2.77723	-0.539477
		14.7911	0.92252				1.16534	1.13517				6.58443	1.27902
		-14.2507	-0.888812				-0.908315	-0.884801				-7.14678	-1.38826
		11.6249	0.725039				-0.474297	-0.462019				-5.92258	-1.15046
		22.354	1.39421				-0.365277	-0.355821				-0.902193	-0.175251
		-6.04327	-0.376917				-0.757865	-0.738246				-4.23847	-0.823323
		7.8061	0.486865				1.61473	1.57293				-0.979	-0.190171
		29.4152	1.83462				-0.97061	-0.945484				9.28361	1.80334
		-9.53579	-0.594745				-0.569196	-0.554462				-2.38865	-0.463995
		13.6561	0.851726				-1.45184	-1.41426				9.05669	1.75926
		27.7563	1.73115				-1.45188	-1.4143				10.3698	2.01433
	ave	1.80369e-14	1.13584e-15			ave	-6.23433e-16	-5.97812e-16			ave	0	0
	stdev	16.0334	1			stdev	1.02658	1			stdev	5.14801	1
		rsv	-0.39267				rvt	0.772451				rts	-0.423654
10		Ut					Us					Uv
		11.5548					-0.205489					1.06527
		13.0577					-0.0401618					-2.57693
							1.40329					-6.47982
							-2.25846					-0.43019
							-0.643171					5.95409
							0.27599					-0.855589
							-0.264525					-2.76748
							-0.0461252
							0.793886
							0.554361
		St	st				Ss	ss				Sv	sv
		-12.4425	-0.797886				-1.00872	-0.802635				1.21512	0.245336
		15.7205	1.00809				-0.84754	-0.674385				0.806012	0.162735
		-11.0606	-0.709268				-0.219947	-0.175011				-0.757992	-0.15304
		0.242837	0.0155721				0.684971	0.545029				-0.661167	-0.133491
		-22.3924	-1.43593				0.962165	0.765591				-6.61953	-1.33649
		-4.27147	-0.273911				-0.174959	-0.139214				-0.694589	-0.140238
		14.9871	0.96106				0.430175	0.342289				7.04038	1.42146
		-19.905	-1.27642				-1.01141	-0.804772				-3.15199	-0.636391
		0.435219	0.0279087				0.0986192	0.0784709				1.10365	0.222828
		-25.9855	-1.66634				1.14973	0.91484				-5.38171	-1.08657
		6.23933	0.400101				-0.208365	-0.165795				3.26221	0.658644
		-19.6286	-1.2587				2.39912	1.90897				-6.06414	-1.22436
		-7.95663	-0.510224				2.04434	1.62667				-1.24753	-0.251878
		-10.2314	-0.656098				2.21678	1.76388				-4.79623	-0.968366
		10.6534	0.683156				0.062659	0.0498575				1.37063	0.276731
		-12.1661	-0.780162				0.380936	0.303109				-2.00914	-0.405649
		14.9834	0.960823				1.39269	1.10816				6.49584	1.31152
		-13.4559	-0.862872				-1.28607	-1.02332				-6.12996	-1.23765
		11.1222	0.713216				-0.986447	-0.784912				-5.81563	-1.17419
		20.7591	1.33119				-0.41571	-0.330778				-1.68124	-0.339445
		-4.79584	-0.307536				-1.19282	-0.94912				-3.00699	-0.607117
		7.61314	0.488198				1.61025	1.28127				0.00750934	0.00151615
		28.9907	1.85905				-1.18927	-0.946295				9.76199	1.97096
		-8.48099	-0.543849				-1.02746	-0.817546				-1.66462	-0.336089
		13.7858	0.884022				-1.98566	-1.57998				8.47166	1.71044
		27.2403	1.7468				-1.87807	-1.49437				10.1475	2.04879
	ave	1.80369e-14	1.24687e-15			ave	-8.96719e-16	-6.66134e-16			ave	-7.51536e-16	0
	stdev	15.5944	1			stdev	1.25676	1			stdev	4.95291	1
		rsv	-0.361204				rvt	0.770621				rts	-0.369983
11		Ut					Us					Uv
		9.93656					-0.475956					0.740681
		13.0247					-0.143801					-2.48271
							1.40875					-5.90411
							-2.04094					-0.986317
							-0.546395					5.73666
							0.527059					-1.04435
							-0.263521					-3.16861
							0.255431
							0.918094
							0.769423
		St	st				Ss	ss				Sv	sv
		-11.2145	-0.769496				-1.29907	-0.856731				1.81238	0.380846
		15.2088	1.04357				-0.858338	-0.56607				1.22064	0.256501
		-9.8361	-0.674913				-0.637248	-0.420262				-0.487139	-0.102365
		-0.229753	-0.0157647				0.970206	0.639846				-0.510523	-0.107279
		-21.1393	-1.45049				1.33342	0.879384				-6.94064	-1.45847
		-4.73267	-0.324736				0.262956	0.173418				-1.18136	-0.248245
		13.3999	0.919443				0.578151	0.381288				6.26615	1.31674
		-18.6581	-1.28024				-1.34932	-0.889871				-2.91483	-0.61251
		-0.431747	-0.0296247				0.195055	0.128638				0.332825	0.0699384
		-24.7233	-1.69641				0.82285	0.542666				-5.09672	-1.071
		5.35771	0.367624				0.473884	0.312524				2.46173	0.517297
		-18.3824	-1.26133				2.50821	1.65415				-6.0169	-1.26436
		-8.40851	-0.576958				2.85754	1.88454				-1.37793	-0.289552
		-9.00904	-0.618163				2.55337	1.68394				-5.17406	-1.08725
		10.1545	0.696761				0.624657	0.411959				1.04861	0.22035
		-10.9389	-0.750579				0.455877	0.300649				-1.40147	-0.2945
		14.4736	0.993121				1.55217	1.02365				6.40674	1.34628
		-12.2254	-0.838857				-1.61663	-1.06616				-5.39664	-1.13403
		10.2282	0.701818				-1.44838	-0.955198				-5.6056	-1.17794
		18.5662	1.27394				-0.442011	-0.291504				-2.11393	-0.444211
		-3.58716	-0.246136				-1.58163	-1.04308				-2.11146	-0.443692
		7.12194	0.488678				1.55063	1.02263				0.636056	0.133658
		27.3681	1.87788				-1.37475	-0.906642				9.81553	2.06259
		-7.26301	-0.498358				-1.45161	-0.95733				-1.16967	-0.245789
		13.279	0.911149				-2.44466	-1.61224				7.81464	1.64213
		25.622	1.75808				-2.23533	-1.47419				9.68357	2.03486
	ave	1.81735e-14	1.26395e-15			ave	-1.05898e-15	-7.60076e-16			ave	-8.19857e-16	-1.87884e-16
	stdev	14.5739	1			stdev	1.51631	1			stdev	4.75884	1
		rsv	-0.339704				rvt	0.767581				rts	-0.32493
12		Ut					Us					Uv
		8.78013					-0.629921					0.59416
		12.7366					-0.209396					-2.36779
							1.36377					-5.49764
							-1.84658					-1.32212
							-0.476443					5.54188
							0.663073					-1.18731
							-0.271586					-3.38046
							0.42976
							0.969738
							0.877853
		St	st				Ss	ss				Sv	sv
		-10.2612	-0.749905				-1.43433	-0.870334				2.16691	0.469363
		14.5942	1.06657				-0.839748	-0.509548				1.51924	0.329075
		-8.91325	-0.651394				-0.875531	-0.53126				-0.325214	-0.0704428
		-0.502852	-0.0367493				1.10614	0.671193				-0.375433	-0.0813204
		-19.9664	-1.45918				1.52453	0.925063				-7.13621	-1.54574
		-4.90615	-0.358549				0.522619	0.317118				-1.49864	-0.324613
		12.1902	0.890878				0.653655	0.396629				5.72343	1.23972
		-17.5401	-1.28186				-1.5129	-0.918005				-2.77013	-0.600023
		-0.932536	-0.0681513				0.253902	0.154064				-0.140012	-0.0303272
		-23.4711	-1.7153				0.607481	0.368611				-4.88373	-1.05784
		4.72884	0.345592				0.883159	0.535889				1.95907	0.424343
		-17.2705	-1.26216				2.50262	1.51855				-5.88082	-1.27381
		-8.50068	-0.621243				3.26222	1.97947				-1.42355	-0.308347
		-8.10448	-0.592288				2.67164	1.62111				-5.33005	-1.15451
		9.65169	0.705361				0.93793	0.569123				0.872582	0.189005
		-9.9916	-0.730203				0.478306	0.29023				-1.00315	-0.217286
		13.8753	1.01403				1.59488	0.967753				6.34301	1.37392
		-11.2497	-0.822146				-1.76226	-1.06932				-4.94229	-1.07052
		9.49159	0.693661				-1.6825	-1.02092				-5.4208	-1.17417
		16.8939	1.23463				-0.445675	-0.27043				-2.32664	-0.50396
		-2.80255	-0.204815				-1.77495	-1.07702				-1.55048	-0.33584
		6.6862	0.488639				1.45958	0.885653				0.990627	0.214574
		25.8494	1.88911				-1.4438	-0.876079				9.72304	2.10606
		-6.39708	-0.467509				-1.66049	-1.00756				-0.870673	-0.188592
		12.707	0.928651				-2.6455	-1.60525				7.3115	1.5837
		24.142	1.76434				-2.38097	-1.44474				9.26841	2.00758
	ave	1.83101e-14	1.27249e-15			ave	-1.11022e-15	-6.83214e-16			ave	-7.51536e-16	-1.87884e-16
	stdev	13.6833	1			stdev	1.64803	1			stdev	4.61671	1
		rsv	-0.334372				rvt	0.764858				rts	-0.305176
13		Ut					Us					Uv
		8.15124					-0.725755					0.516985
		12.5946					-0.255429					-2.29816
							1.35309					-5.30133
							-1.7627					-1.50456
							-0.443813					5.44728
							0.74773					-1.25578
							-0.289059					-3.50918
							0.533049
							1.01387
							0.950694
		St	st				Ss	ss				Sv	sv
		-9.74696	-0.737705				-1.52661	-0.873052				2.36026	0.517692
		14.2738	1.08032				-0.841879	-0.481463				1.6768	0.367784
		-8.41404	-0.636822				-1.02502	-0.586201				-0.241332	-0.052933
		-0.654963	-0.0495713				1.19059	0.68089				-0.306525	-0.0672322
		-19.344	-1.46406				1.65725	0.947764				-7.25963	-1.5923
		-5.00917	-0.379122				0.678398	0.38797				-1.67935	-0.368344
		11.5365	0.873148				0.705909	0.403703				5.43799	1.19275
		-16.9447	-1.28247				-1.62579	-0.929773				-2.6929	-0.590652
		-1.21148	-0.0916916				0.292994	0.167561				-0.38506	-0.0844579
		-22.8096	-1.72636				0.499242	0.285512				-4.79846	-1.05248
		4.38679	0.332017				1.12914	0.645742				1.70314	0.373561
		-16.6781	-1.2623				2.53448	1.44945				-5.8276	-1.27821
		-8.56363	-0.648144				3.53366	2.02087				-1.45282	-0.318657
		-7.61428	-0.576292				2.76931	1.58374				-5.42123	-1.18908
		9.38638	0.710414				1.12187	0.641585				0.785874	0.172371
		-9.48037	-0.717528				0.490864	0.280721				-0.789162	-0.173092
		13.5629	1.02651				1.63884	0.937234				6.32781	1.38792
		-10.7244	-0.811685				-1.86325	-1.06558				-4.70732	-1.03249
		9.09645	0.68847				-1.8367	-1.05039				-5.33527	-1.17022
		15.9903	1.21023				-0.456069	-0.260822				-2.44571	-0.536434
		-2.37146	-0.179485				-1.91109	-1.09293				-1.24894	-0.27394
		6.45395	0.488471				1.42295	0.813773				1.18791	0.260553
		25.0435	1.89543				-1.49916	-0.857354				9.6827	2.12377
		-5.92592	-0.448507				-1.79577	-1.02698				-0.704247	-0.154467
		12.4077	0.939082				-2.79163	-1.59651				7.06794	1.55026
		23.3551	1.76764				-2.49253	-1.42545				9.06512	1.98832
	ave	1.74903e-14	1.37497e-15			ave	-1.24687e-15	-6.66134e-16			ave	-7.51536e-16	-1.79344e-16
	stdev	13.2125	1			stdev	1.74859	1			stdev	4.5592	1
		rsv	-0.333853				rvt	0.762899				rts	-0.296779
14		Ut					Us					Uv
		7.8092					-0.783281					0.470284
		12.5202					-0.283628					-2.25781
							1.35683					-5.19843
							-1.72914					-1.60977
							-0.428353					5.39952
							0.799143					-1.29003
							-0.30189					-3.58966
							0.593299
							1.04436
							0.996976
		St	st				Ss	ss				Sv	sv
		-9.46808	-0.73058				-1.58691	-0.873336				2.47255	0.545283
		14.1021	1.08816				-0.849062	-0.467271				1.76346	0.388904
		-8.14303	-0.628336				-1.1144	-0.613297				-0.193822	-0.0427445
		-0.738382	-0.0569754				1.24413	0.68469				-0.270559	-0.0596676
		-19.0084	-1.46674				1.74222	0.958809				-7.33586	-1.61781
		-5.06687	-0.390972				0.768786	0.423092				-1.7858	-0.39383
		11.1818	0.862815				0.739834	0.407159				5.27905	1.16421
		-16.6233	-1.2827				-1.69949	-0.935296				-2.64788	-0.583949
		-1.36446	-0.105285				0.316713	0.174299				-0.521899	-0.115097
		-22.4535	-1.73257				0.444258	0.244492				-4.76183	-1.05015
		4.20074	0.324139				1.27146	0.699731				1.56213	0.344503
		-16.3583	-1.26225				2.56983	1.41427				-5.80918	-1.28112
		-8.60033	-0.663622				3.70712	2.04017				-1.47285	-0.324813
		-7.348	-0.56699				2.8414	1.56373				-5.47918	-1.20835
		9.24364	0.713262				1.22966	0.676727				0.737516	0.162648
		-9.20307	-0.710131				0.49978	0.275048				-0.667641	-0.147238
		13.3955	1.03363				1.67442	0.921499				6.32524	1.39493
		-10.4398	-0.805559				-1.93103	-1.06272				-4.57528	-1.00901
		8.88257	0.685401				-1.93396	-1.06433				-5.2932	-1.16733
		15.4999	1.19601				-0.465697	-0.256291				-2.51818	-0.555345
		-2.13615	-0.164831				-1.99946	-1.10038				-1.07675	-0.237461
		6.32854	0.488325				1.41242	0.777306				1.30516	0.287834
		24.6089	1.89889				-1.53924	-0.847101				9.66775	2.13207
		-5.66961	-0.437481				-1.88141	-1.03541				-0.606502	-0.133755
		12.2471	0.945014				-2.89067	-1.59084				6.94239	1.53103
		22.9306	1.76938				-2.57069	-1.41475				8.96117	1.97625
	ave	1.73536e-14	1.41767e-15			ave	-1.36643e-15	-7.34455e-16			ave	-9.565e-16	-1.45183e-16
	stdev	12.9597	1			stdev	1.81707	1			stdev	4.53444	1
		rsv	-0.334882				rvt	0.761511				rts	-0.293077
15		Ut					Us					Uv
		7.61459					-0.81942					0.440091
		12.4797					-0.301052					-2.23655
	mag	14.6193					1.36442					-5.14366
							-1.71642					-1.67001
							-0.420746					5.37482
							0.831814					-1.30628
							-0.310325					-3.63832
							0.630345				mag	8.84728
							1.06568
							1.02737
						mag	3.02053
		St	st				Ss	ss				Sv	sv
		-9.30994	-0.726348				-1.62762	-0.873215				2.5368	0.560806
		14.0062	1.09275				-0.856467	-0.459494				1.80897	0.399905
		-7.98917	-0.623304				-1.17021	-0.627818				-0.166782	-0.0368702
		-0.786295	-0.0613456				1.27975	0.686583				-0.253158	-0.0559651
		-18.8194	-1.46826				1.79794	0.964592				-7.37863	-1.63118
		-5.10078	-0.397956				0.823914	0.442029				-1.84586	-0.408061
		10.9805	0.856683				0.762248	0.408946				5.19098	1.14756
		-16.442	-1.28278				-1.7487	-0.938175				-2.6211	-0.57944
		-1.45232	-0.113308				0.331512	0.177856				-0.599031	-0.132426
		-22.2534	-1.73618				0.414231	0.222235				-4.74477	-1.04892
		4.09487	0.319476				1.35811	0.728625				1.48312	0.32787
		-16.1779	-1.26218				2.60002	1.39491				-5.8056	-1.28343
		-8.62281	-0.672739				3.82152	2.05025				-1.48659	-0.328637
		-7.19672	-0.561477				2.89395	1.5526				-5.51591	-1.21939
		9.16344	0.714918				1.29662	0.695635				0.70917	0.156775
		-9.04578	-0.705739				0.506741	0.271867				-0.599448	-0.132519
		13.3018	1.03779				1.70158	0.912898				6.32403	1.39804
		-10.2785	-0.801913				-1.97759	-1.06098				-4.49904	-0.994592
		8.76157	0.683565				-1.99752	-1.07167				-5.27223	-1.16552
		15.2217	1.18757				-0.473191	-0.253867				-2.56264	-0.566518
		-2.00172	-0.156171				-2.0581	-1.10417				-0.978209	-0.216251
		6.25777	0.488222				1.41187	0.757468				1.37457	0.303872
		24.3642	1.90086				-1.56815	-0.841312				9.66439	2.13649
		-5.52375	-0.430955				-1.93792	-1.03969				-0.549093	-0.121387
		12.1572	0.948485				-2.95888	-1.58744				6.8773	1.52035
		22.6913	1.77034				-2.62566	-1.40866				8.90876	1.96944
	ave	1.66704e-14	1.34081e-15			ave	-1.29811e-15	-7.68616e-16			ave	-8.19857e-16	-2.04964e-16
	stdev	12.8175	1			stdev	1.86393	1			stdev	4.5235	1
		rsv	-0.335892				rvt	0.760606				rts	-0.291226
16		Ut					Us					Uv
		7.50198					-0.841577					0.421103
		12.4548					-0.311287					-2.22477
							1.37088					-5.11258
							-1.71112					-1.70542
							-0.416742					5.36099
							0.852047					-1.31476
							-0.315123					-3.66763
							0.65289
							1.07932
							1.04645
		St	st				Ss	ss				Sv	sv
		-9.21801	-0.723869				-1.65367	-0.873142				2.5745	0.569832
		13.9494	1.09541				-0.861808	-0.455036				1.8343	0.405999
		-7.89989	-0.620359				-1.20416	-0.635799				-0.150919	-0.0334039
		-0.813665	-0.0638952				1.30264	0.687796				-0.244003	-0.0540069
		-18.7085	-1.46914				1.83259	0.96761				-7.40316	-1.63859
		-5.11955	-0.402026				0.857088	0.452544				-1.88072	-0.416273
		10.8636	0.853095				0.776308	0.409892				5.14006	1.13769
		-16.3359	-1.28282				-1.77975	-0.939711				-2.60497	-0.576576
		-1.50252	-0.117989				0.34045	0.179758				-0.644091	-0.142561
		-22.1357	-1.73826				0.396906	0.209567				-4.73568	-1.04818
		4.03362	0.316751				1.4103	0.744639				1.43704	0.318071
		-16.0723	-1.26212				2.62094	1.38386				-5.80562	-1.285
		-8.63456	-0.678052				3.89341	2.05573				-1.49541	-0.33099
		-7.10901	-0.558254				2.92868	1.54635				-5.53861	-1.2259
		9.11624	0.715877				1.33777	0.706343				0.692181	0.153205
		-8.95439	-0.703167				0.511798	0.27023				-0.559811	-0.123907
		13.2464	1.04021				1.71976	0.908036				6.32311	1.39954
		-10.1846	-0.799776				-2.00766	-1.06005				-4.45378	-0.985786
		8.69101	0.682485				-2.0373	-1.0757				-5.26076	-1.1644
		15.0601	1.18263				-0.478082	-0.252428				-2.58975	-0.573207
		-1.92437	-0.151116				-2.09486	-1.10609				-0.920213	-0.203677
		6.21636	0.488156				1.41366	0.746417				1.41608	0.313431
		24.2207	1.90199				-1.58723	-0.838057				9.66401	2.139
		-5.43938	-0.427142				-1.97372	-1.04213				-0.514852	-0.113956
		12.104	0.950498				-3.00272	-1.58544				6.84098	1.51416
		22.551	1.77088				-2.66133	-1.40519				8.88008	1.96549
	ave	1.77636e-14	1.33227e-15			ave	-1.33227e-15	-6.74674e-16			ave	-1.02482e-15	-1.87884e-16
	stdev	12.7344	1			stdev	1.89393	1			stdev	4.518	1
		rsv	-0.336643				rvt	0.760025				rts	-0.290201
17		Ut					Us					Uv
		7.43541					-0.855043					0.409318
		12.4391					-0.317321					-2.21828
							1.37535					-5.09463
							-1.70862					-1.72613
							-0.414517					5.35295
							0.864405					-1.31926
							-0.317879					-3.68492
							0.666545
							1.08779
							1.05817
		St	st				Ss	ss				Sv	sv
		-9.1634	-0.7224				-1.66986	-0.873111				2.59645	0.575076
		13.9149	1.09698				-0.865277	-0.452423				1.8484	0.409394
		-7.84693	-0.618615				-1.22469	-0.640347				-0.141628	-0.0313685
		-0.829612	-0.0654027				1.31691	0.688564				-0.239142	-0.0529665
		-18.642	-1.46965				1.85376	0.969265				-7.41687	-1.64273
		-5.13009	-0.404432				0.877044	0.458575				-1.90073	-0.420983
		10.7943	0.850969				0.784933	0.410414				5.11048	1.1319
		-16.2724	-1.28284				-1.79886	-0.940563				-2.59529	-0.574819
		-1.53176	-0.120757				0.345832	0.180823				-0.67048	-0.148502
		-22.0648	-1.73949				0.386666	0.202174				-4.73037	-1.04771
		3.99742	0.315138				1.44173	0.75383				1.41001	0.312297
		-16.0091	-1.26208				2.63434	1.3774				-5.80635	-1.28602
		-8.64068	-0.681191				3.9376	2.05883				-1.50088	-0.332424
		-7.05705	-0.556345				2.95055	1.54274				-5.55228	-1.22975
		9.08781	0.716441				1.36283	0.712576				0.681981	0.151049
		-8.90011	-0.701643				0.51515	0.269354				-0.536797	-0.118893
		13.2128	1.04163				1.73125	0.90521				6.32213	1.40026
		-10.1288	-0.798509				-2.0264	-1.05953				-4.42682	-0.980476
		8.64896	0.681843				-2.0617	-1.07799				-5.25421	-1.16373
		14.9642	1.17971				-0.481114	-0.251557				-2.60601	-0.577193
		-1.87893	-0.148126				-2.11741	-1.10712				-0.886116	-0.196262
		6.19157	0.488115				1.4154	0.740062				1.44066	0.319084
		24.1345	1.90265				-1.59924	-0.836184				9.66428	2.1405
		-5.38952	-0.424884				-1.99585	-1.04356				-0.494556	-0.109537
		12.0718	0.951685				-3.02997	-1.58427				6.82021	1.51058
		22.467	1.77119				-2.68361	-1.40316				8.86392	1.96323
	ave	1.74903e-14	1.40913e-15			ave	-1.45183e-15	-6.83214e-16			ave	-6.83214e-16	-1.45183e-16
	stdev	12.6847	1			stdev	1.91254	1			stdev	4.51497	1
		rsv	-0.337133				rvt	0.759667				rts	-0.289613
18		Ut					Us					Uv
		7.3961					-0.863127					0.402147
		12.4294					-0.320849					-2.21457
							1.37821					-5.08408
							-1.70733					-1.73836
							-0.413252					5.34821
							0.871852					-1.32179
							-0.319438					-3.69518
							0.674737
							1.09292
							1.06526
		St	st				Ss	ss				Sv	sv
		-9.13101	-0.721534				-1.67971	-0.873105				2.60939	0.578163
		13.894	1.09791				-0.86742	-0.45088				1.85652	0.411349
		-7.81557	-0.617587				-1.23697	-0.642969				-0.136138	-0.0301641
		-0.838911	-0.0662908				1.32562	0.689053				-0.236422	-0.0523841
		-18.6022	-1.46995				1.86648	0.970185				-7.42476	-1.6451
		-5.13602	-0.405849				0.888949	0.462071				-1.91242	-0.423735
		10.7532	0.849715				0.790133	0.410707				5.09307	1.12847
		-16.2344	-1.28284				-1.81041	-0.941042				-2.5895	-0.573757
		-1.54881	-0.122387				0.349038	0.181428				-0.686092	-0.152017
		-22.0223	-1.74021				0.380577	0.197822				-4.72721	-1.04741
		3.97604	0.314187				1.46051	0.759164				1.394	0.30887
		-15.9713	-1.26205				2.6426	1.37361				-5.807	-1.28666
		-8.64387	-0.683039				3.96428	2.06061				-1.50421	-0.333289
		-7.02631	-0.555219				2.96394	1.54064				-5.56049	-1.23204
		9.07075	0.716772				1.37793	0.716239				0.675873	0.149753
		-8.86792	-0.700744				0.517288	0.268883				-0.523253	-0.115937
		13.1925	1.04247				1.73829	0.903553				6.32141	1.40064
		-10.0957	-0.797761				-2.03783	-1.05925				-4.41074	-0.977289
		8.62394	0.681464				-2.07643	-1.07932				-5.25039	-1.16333
		14.9074	1.17798				-0.482936	-0.251027				-2.61574	-0.579571
		-1.85223	-0.146364				-2.131	-1.10768				-0.865909	-0.19186
		6.17678	0.48809				1.41666	0.736373				1.45526	0.322443
		24.083	1.90304				-1.6066	-0.835101				9.66461	2.14139
		-5.36008	-0.423554				-2.00928	-1.04441				-0.48248	-0.106903
		12.0524	0.952383				-3.04654	-1.58357				6.80807	1.50846
		22.4167	1.77137				-2.69717	-1.40198				8.85455	1.9619
	ave	1.80369e-14	1.45183e-15			ave	-1.48599e-15	-7.68616e-16			ave	-9.565e-16	-2.30585e-16
	stdev	12.655	1			stdev	1.92384	1			stdev	4.51325	1
		rsv	-0.337442				rvt	0.759448				rts	-0.289268
19		Ut					Us					Uv
		7.37276					-0.867962					0.397815
		12.4234					-0.322927					-2.21244
							1.37998					-5.07786
							-1.70662					-1.74558
							-0.412519					5.34539
							0.876315					-1.32323
							-0.320339					-3.70124
							0.679636
							1.09601
							1.06951
		St	st				Ss	ss				Sv	sv
		-9.11173	-0.72102				-1.68565	-0.873106				2.61701	0.579981
		13.8815	1.09846				-0.868719	-0.449966				1.86121	0.41248
		-7.79692	-0.616978				-1.24429	-0.644501				-0.132897	-0.0294525
		-0.844384	-0.0668169				1.33089	0.689354				-0.234884	-0.052055
		-18.5784	-1.47012				1.87409	0.970711				-7.42931	-1.64648
		-5.13943	-0.406688				0.896046	0.46412				-1.91925	-0.425343
		10.7287	0.848972				0.793249	0.410875				5.0828	1.12645
		-16.2117	-1.28285				-1.81734	-0.941317				-2.58606	-0.57312
		-1.55885	-0.123353				0.350949	0.181779				-0.695322	-0.154097
		-21.9969	-1.74063				0.376952	0.195248				-4.72531	-1.04722
		3.96335	0.313624				1.47171	0.762296				1.38453	0.306838
		-15.9487	-1.26204				2.6476	1.37137				-5.80746	-1.28705
		-8.64559	-0.684134				3.98029	2.06165				-1.50622	-0.333807
		-7.00803	-0.554552				2.97203	1.53941				-5.56537	-1.2334
		9.06052	0.716967				1.38697	0.718403				0.672227	0.148978
		-8.84877	-0.700211				0.518607	0.26862				-0.515283	-0.114197
		13.1803	1.04297				1.74254	0.902574				6.32091	1.40084
		-10.0759	-0.797318				-2.04472	-1.05909				-4.40117	-0.975386
		8.60901	0.68124				-2.08526	-1.08009				-5.24814	-1.16309
		14.8735	1.17696				-0.484024	-0.250707				-2.62154	-0.580984
		-1.83645	-0.14532				-2.13915	-1.108				-0.853952	-0.189252
		6.16793	0.488075				1.41749	0.734208				1.46392	0.324433
		24.0521	1.90327				-1.61105	-0.834468				9.66485	2.14192
		-5.34261	-0.422766				-2.01736	-1.04492				-0.475316	-0.105339
		12.0408	0.952796				-3.05651	-1.58317				6.80093	1.50722
		22.3867	1.77148				-2.70535	-1.40128				8.84909	1.96113
	ave	1.84468e-14	1.37497e-15			ave	-1.40059e-15	-6.31973e-16			ave	-1.09314e-15	-2.04964e-16
	stdev	12.6373	1			stdev	1.93063	1			stdev	4.51224	1
		rsv	-0.33763				rvt	0.759316				rts	-0.289064
20		Ut					Us					Uv
		7.35893					-0.870843					0.39522
		12.4198					-0.324151					-2.21119
							1.38106					-5.07419
							-1.70623					-1.74986
							-0.412091					5.34372
							0.878978					-1.32407
							-0.320861					-3.70484
							0.682554
							1.09786
							1.07204
		St	st				Ss	ss				Sv	sv
		-9.10028	-0.720716				-1.6892	-0.873109				2.62152	0.581056
		13.874	1.09878				-0.869498	-0.449424				1.86395	0.413142
		-7.78585	-0.616617				-1.24865	-0.6454				-0.130976	-0.0290307
		-0.847608	-0.0671282				1.33405	0.689539				-0.233994	-0.0518644
		-18.5641	-1.47023				1.87862	0.971015				-7.43197	-1.64728
		-5.1414	-0.407184				0.900264	0.465326				-1.92328	-0.426291
		10.7142	0.848532				0.795108	0.410973				5.07673	1.12525
		-16.1982	-1.28285				-1.82147	-0.941477				-2.584	-0.57274
		-1.56476	-0.123925				0.352084	0.181984				-0.700795	-0.15533
		-21.9817	-1.74088				0.374796	0.193724				-4.72418	-1.04711
		3.95583	0.313291				1.47838	0.76414				1.37891	0.305633
		-15.9353	-1.26203				2.6506	1.37004				-5.80775	-1.28728
		-8.64654	-0.684781				3.98985	2.06226				-1.50742	-0.334117
		-6.99719	-0.554158				2.97689	1.53868				-5.56829	-1.2342
		9.05441	0.717083				1.39237	0.719684				0.670054	0.148516
		-8.83739	-0.699896				0.51941	0.268471				-0.510569	-0.113167
		13.1729	1.04326				1.74508	0.901995				6.32058	1.40095
		-10.0642	-0.797055				-2.04885	-1.059				-4.39548	-0.974252
		8.60014	0.681107				-2.09052	-1.08054				-5.24681	-1.16295
		14.8535	1.17635				-0.48467	-0.250515				-2.62499	-0.581825
		-1.82711	-0.144702				-2.144	-1.10819				-0.846859	-0.187705
		6.16267	0.488066				1.418	0.732934				1.46906	0.325614
		24.0337	1.9034				-1.61372	-0.834096				9.66502	2.14224
		-5.33225	-0.422299				-2.0222	-1.04523				-0.471061	-0.10441
		12.0338	0.953041				-3.06247	-1.58292				6.79672	1.50648
		22.3688	1.77154				-2.71025	-1.40087				8.84587	1.96067
	ave	1.81735e-14	1.34935e-15			ave	-1.43475e-15	-7.51536e-16			ave	-8.88178e-16	-1.70804e-16
	stdev	12.6267	1			stdev	1.9347	1			stdev	4.51165	1
		rsv	-0.337744				rvt	0.759237				rts	-0.288944
Iteration	rsv	rvt	rts
1	-0.214925	0.437094	0.109703
2	-0.183934	0.77216	0.00933823
3	-0.26451	0.755232	-0.0470728
4	-0.306687	0.774003	-0.142984
5	-0.412146	0.767285	-0.309366
6	-0.439303	0.768863	-0.385798
7	-0.447566	0.768663	-0.433957
8	-0.435167	0.771199	-0.453354
9	-0.39267	0.772451	-0.423654
10	-0.361204	0.770621	-0.369983
11	-0.339704	0.767581	-0.32493
12	-0.334372	0.764858	-0.305176
13	-0.333853	0.762899	-0.296779
14	-0.334882	0.761511	-0.293077
15	-0.335892	0.760606	-0.291226
16	-0.336643	0.760025	-0.290201
17	-0.337133	0.759667	-0.289613
18	-0.337442	0.759448	-0.289268
19	-0.33763	0.759316	-0.289064
20	-0.337744	0.759237	-0.288944
Final		Ut					Us					Uv
		0.520858					-0.271284					0.0497431
		0.853643					-0.0996688					-0.252796
	mag	1					0.451715					-0.581382
							-0.568254					-0.18876
							-0.139296					0.607511
							0.275387					-0.147648
							-0.102739					-0.411235
							0.208687				mag	1
							0.352813
							0.34013
						mag	1
		st					ss					sv
		-0.636824					-0.538852					0.286733
		0.958064					-0.283549					0.204466
		-0.546481					-0.38742					-0.0188513
		-0.0537847					0.423683					-0.0286142
		-1.2873					0.59524					-0.833999
		-0.348907					0.272772					-0.208636
		0.751096					0.252356					0.586732
		-1.12468					-0.578938					-0.29626
		-0.0993429					0.109753					-0.0677079
		-1.52219					0.137139					-0.536297
		0.2801					0.449627					0.167636
		-1.10661					0.860784					-0.656201
		-0.589824					1.26519					-0.168028
		-0.492275					0.958094					-0.623458
		0.626804					0.429269					0.0801568
		-0.618756					0.167766					-0.0677551
		0.909881					0.56334					0.714799
		-0.703076					-0.654717					-0.508522
		0.599314					-0.661317					-0.595915
		1.0412					-0.156659					-0.289653
		-0.136923					-0.681371					-0.110566
		0.428048					0.467426					0.155366
		1.66658					-0.519165					1.09236
		-0.377839					-0.641583					-0.0620634
		0.831583					-0.97959					0.777335
		1.55214					-0.869271					1.00695
	ave	1.26395e-15				ave	-4.18469e-16				ave	-8.54018e-17
	var	0.768689				var	0.380799				var	0.261414
	dia	0.989305				dia	0.696311				dia	0.576925
		st	ss	sv
		-0.636824	-0.538852	0.286733
		0.958064	-0.283549	0.204466
		-0.546481	-0.38742	-0.0188513
		-0.0537847	0.423683	-0.0286142
		-1.2873	0.59524	-0.833999
		-0.348907	0.272772	-0.208636
		0.751096	0.252356	0.586732
		-1.12468	-0.578938	-0.29626
		-0.0993429	0.109753	-0.0677079
		-1.52219	0.137139	-0.536297
		0.2801	0.449627	0.167636
		-1.10661	0.860784	-0.656201
		-0.589824	1.26519	-0.168028
		-0.492275	0.958094	-0.623458
		0.626804	0.429269	0.0801568
		-0.618756	0.167766	-0.0677551
		0.909881	0.56334	0.714799
		-0.703076	-0.654717	-0.508522
		0.599314	-0.661317	-0.595915
		1.0412	-0.156659	-0.289653
		-0.136923	-0.681371	-0.110566
		0.428048	0.467426	0.155366
		1.66658	-0.519165	1.09236
		-0.377839	-0.641583	-0.0620634
		0.831583	-0.97959	0.777335
		1.55214	-0.869271	1.00695

## Sheet: Kupfer's floodplain data
Name	Site	Elev	Depth98k	Soil pH	P	K	Ca	Mg	Zn	Mn	Cu	Na	OM	CEC	Acidity	BaseSat	ACE_NEG	ACE_RUB	AMP_ARB	BET_NIG	CAM_RAD	CAR_AQU	CAR_CAR	CAR_COR	CEL_LAE	CEP_OCC	CRA_SPP	DIO_VIR	FRA_PEN	ILE_DEC	ILE_VOM	ILE_OPAC	LIQ_STY	LON_JAP	NYS_SPP	PAR_QUI	PAS_SPP	PLA_OCC	PLA_AQU	POP_SPP	QUE_FAL	QUE_LAU	QUE_LYR	QUE_MIC	QUE_NIG	QUE_PHE	RUB_SPP	SAB_MIN	SAL_NIG
T001P1	Bates	80.5517	8.13849	4.8	4	59	733	212	4	105	3.5	30	4.8	8.1	5.2	35	0	0	0	0	0.885375	0	1.2	0	26.421	0	0.1	0	147.269	0	0	0	47.9036	0	0	0	0	0	0	3.1415	0	0	0	0	0.1	2.6	2.95613	0	0
T001P2	Bates	81.3017	7.89373	4.8	5	61	861	252	3.8	133	3.5	29	5.3	8.5	5.2	39	0	0	0	0	0.5	0	0	7.06837	0.3	0	0	6.67934	127.857	1.78538	0	0	5.57075	0	0	0.2	0.2	0.1	0	0	0.7	0	0.2	0	0.9	0.3	9.16472	0	0
T002P1	Bates	80.1968	7.87135	4.8	5	78	869	228	3.3	108	3.5	25	5.1	8.9	5.6	37	0	12.7623	0	0	0.2	0	0.7	0	0.5	0	0	0	112.112	0	0	0.1	1	0	0	0	0	0.1	0	0	0	0	0	0	1.28538	19.738	0.5	0	0
T002P2	Bates	81.11	7.57091	4.9	4	72	1088	275	7	92	4	35	6.2	9.6	5.6	42	0	0.1	0	0	0.2	0	0.7	0	0.6	0	0	0	120.559	0	0	0.1	6.60859	0	0	0	0	0.1	0	0	1.8	0	0	0	0	0.1	9.57934	0	0
T003P1	Bates	82.1825	6.49197	4.9	4	57	833	259	4	67	3.3	34	5	8.9	5.6	37	0.1	0.9	0	0	0.2	0	0.785375	19.8981	3.05247	0	0.1	0.2	0.885375	0	0	3.1415	0	0.1	0	0.5	0	0	0	0	0	0	0	0	40.062	0	15.0367	0	0
T003P2	Bates	82.2733	6.80801	4.9	4	49	977	226	5.2	81	3.3	24	6.2	9.1	5.6	38	0	2.17075	0	0	0.4	0	0.985375	0	0.9	0	0	0	0	0	0	0	4.76134	0	0	0.3	0	64.6364	0	0	0	0	0.2	0	0.1	0	10.4099	0	0
T005P1	Bates	80.2066	8.82765	5	7	125	1105	265	6	89	4.1	34	6.9	9.7	5.6	42	0.2	0	0	0	0.1	0	0	0	0	0	0	79.5009	88.6957	0	0	0	3.25612	0	0	0	0	0.1	0	0	0	0	0	0	0	0	3.57075	0	0
T005P2	Bates	80.2255	8.22629	5	6	80	1068	287	5.4	94	4.7	44	6.7	9.7	5.6	42	4.12688	6.883	0	0	0.1	0	0.2	0	0.4	0	0.1	3.92687	88.8194	0	0	0	0.1	0	0	0	0	0	0	0	0	2.78538	0.885375	0	0	0	0	0	0
T006P1	Bates	79.4851	9.13152	5.1	7	92	1285	286	6.5	101	4.2	39	6.5	9.8	5.2	47	0	0	0	0	0	0	0.1	0	0	0.985375	0	0.1	14.1422	0	0	0	0.2	0	0	0	0	0	0	0	3.83784	0	0.2	0	0	0	0	0	0
T006P2	Bates	79.0286	9.8761	4.8	8	66	965	210	4.8	70	5	50	7.5	9.5	6	37	0	0	0	0	0	0	0.1	0	0	0.3	0	0	49.0538	0	0	0	0	0	0	0	0	0	0	0.1	0	0	0	0	0	0	0	0	0
T007P1	Bates	78.8203	9.9532	5.1	9	78	1121	292	5.7	67	5.6	42	5.3	9.4	5.2	45	0	7.06837	0	0	0	0	0.1	0	0	0.885375	0	0	35.1413	0	0	0	1.08537	0	0	0	0	0	0	8.93547	0	0	7.50859	0	0	0	0	0	0
T007P2	Bates	79.148	9.35116	4.7	6	48	789	191	6.1	93	4.7	29	5.5	8.9	6	33	0	61.2593	0	0	0	0	0.1	0	0	0.3	0	0.1	28.1064	0	0	0	8.55009	0.1	0	0	0	0	0	0	0	0.3	0	0	0	0	10.2538	0	0
T008P1	Bates	80.1275	8.28285	4.8	5	72	735	213	5.6	104	4.2	38	5.8	8.5	5.6	34	0	53.0128	0	0	0.1	0	0	0	0.2	0.6	0	0	29.6283	0	0	3.83784	69.2459	0	0	0	0	0	0	0	0	8.09031	0	0	0	0	3.38538	0	0
T008P2	Bates	79.3438	9.172	4.8	6	46	802	215	6.1	120	4.9	33	6.3	9	6	34	0	0	0	0	0	0	0	0	0	0.5	0	0	60.7836	0	0	0	3.1	0	0	0	0	0	0	0	0	2.88538	2.55247	0	0	0	1.28538	0	0
T009P1	Bates	80.2997	8.03385	5	4	79	851	261	4.4	137	3.8	38	5.3	8.6	5.2	40	0	0	0	0	0.4	0	0.3	0	0	0.2	0.1	0	32.5885	1.57075	0	0	6.82322	0	0	0	0	0	0	0	0	27.8978	0	0	0	0	2.87075	0	0
T009P2	Bates	80.1622	8.61481	5	5	66	959	278	6.8	109	4.6	32	5.5	8.9	5.2	42	0	39.9069	0	6.283	1	0	0.3	0	0	0.4	0	0.1	62.9165	0	0	0	6.10859	0.4	0	0	0	7.37934	0	0	0	13.1538	0	0	0	0	0	0	0
T010P1	Bates	79.7339	8.51115	4.9	5	39	800	199	4.3	104	3.6	27	5	8.1	5.2	36	0	0	0	13.722	0.1	0.1	0.2	0	0.2	0.1	0	0	1.7	0.1	0	0	6.72687	0.1	0	0	0	3.19803	0	0	0.1	18.0793	0	0	0	0	4.18537	0	0
T010P2	Bates	80.4092	7.90188	4.8	7	58	1055	219	9.1	104	4.6	28	7.2	8.9	5.2	41	0	0	0	0.785375	0.3	1.08537	0.3	0	0	0.2	0	0	238.051	2.78538	0	0.1	28.3101	0	0	0	0	0	0	0	0	7.28538	1.28538	0	0	0	19.5294	0	0
T011P1	Sampson	79.1604	7.40589	4.9	9	69	992	252	6.2	61	4.7	45	7.1	10.1	6.4	37	0	0	0.2	0	0	3.63419	0	0	0	5.20859	0	0	0.5	0	0	0	0	0	0	0	0	0	0	0	0	0	4.90859	0	0	0	1.1	0	0
T011P2	Sampson	78.8479	7.78635	5.1	7	99	1104	322	5.8	108	4.7	48	6.3	10.3	6	42	0	0	1.1	0	0	1.76709	0	0	0	0.2	1.18538	0	0	0.2	0	0	0	0	0.1	0	0	0	4.42687	14.3331	0	0	4.96134	0	0	0	0	0	0
T012P1	Sampson	78.7753	8.34277	5.2	5	65	913	280	5	61	3.4	52	6.5	9.6	6	38	0	0	0	0	0	0	0	0	0	0.3	0.2	0	0	0	0	0	0	0	0	0	0	0	3.85247	0	0	0	0	0	0	0	0	0	16.3038
T012P2	Sampson	78.9083	7.8534	5	5	55	762	246	3.9	59	3	43	6	9.1	6	34	0	0	0.5	0	0	0	0	0	0.885375	0.1	3.25247	0	3.25247	0.3	0	0	0	0	0.985375	0	0	0	1.7	0	0	0.1	0	0	0	0	0.3	0	0
T013P1	Sampson	80.4077	6.64133	5	7	55	684	190	2.7	38	2.7	36	4.8	7.9	5.2	34	0	0	0.1	0	0	0	0	0	0	0	0	0.1	0	6.57934	0	0	10.459	0	0	0	0	0	0	0	0	0	0	0	0	0	0	0.1	0
T013P2	Sampson	80.2826	6.88105	4.9	4	56	707	183	3.5	46	3.2	44	6.4	8.3	5.6	32	0	0	0.7	0	0	0	0	0	0	0	0	0	7.91015	0	0	0	28.0759	0	0	0	0	0	0	0	0	0.785375	0	0	0	0	2.37075	0.5	0
T014P1	Sampson	78.6227	8.4108	4.9	6	104	1066	290	5.8	126	4	40	6.3	10.1	6	41	0	0	0	0	0.3	112.301	0	0	6.483	0.1	0.1	0	5.10859	0.1	0.885375	0	1.77075	0	0	0	0	0	0.4	0	0	5.06134	0	0	0	0	0	0	0
T014P2	Sampson	79.1329	7.34936	5.1	6	104	1235	306	5.7	151	3.9	37	7.1	11	6.4	42	0	0	0	0	0.1	0	0	0	0.9	0.1	0	0	0.3	0.1	0	0	428.207	0	0	0	0	0	0	0	0	0	0	0	0	0	0	0	0
T015P1	Sampson	79.9054	6.58672	5	8	120	1219	305	7.4	146	4.6	48	8.5	10.6	6	43	0	0	0.1	0	0	5.50494	0	0	0.1	0	2.16709	2.26709	0.6	0	0.1	0	0	0.3	0	0	0	0	5.10859	0	0	0.885375	0	0	0	0	0	0	0
T015P2	Sampson	79.7705	6.20937	5	6	99	1035	309	4.9	88	4	38	6.3	10.1	6	40	0	0	1	0	0	2.06709	0	0	0.885375	0.3	0.6	0	0.6	1.86709	0	0	0.785375	0.5	0	0	0	0	16.6404	0	0	0.5	10.8026	0	0	0	0	0	0
T017P1	Sampson	80.1307	6.58123	4.9	5	58	677	227	3.1	98	3.2	31	5	9.2	6.4	30	0	0	0.4	0	1.1	0	0	0	0.2	0	0	0	0.1	0	1.87075	0	15.6211	0	0	0	0	0	0	0	0	0	0	0	0	0	0	0	0
T017P2	Sampson	79.0477	8.02367	4.8	10	73	950	240	5.6	73	5.5	55	7	10	6.4	36	0	0	0.7	0	0	0	0	0	0	0.2	0	0	0	0	0	0	168.979	0	0	0	0	0	25.6338	12.6367	0	0	0	0	0	0	0	0	0
T018P1	Sampson	79.5914	7.54852	4.9	7	89	828	188	4.4	96	4	30	8.1	9.4	6.4	32	0	0	0.3	0	0	0	0	0	0	0	0	0	0	0	0.6	0	0	0	0	0	0	0	0	0.1	0	0	0	0	0	0	0	0.2	93.5146
T018P2	Sampson	80.3466	6.81596	5	5	50	888	236	3.6	46	3.2	31	6.7	9.3	6	36	0.2	0	0.2	0	0	0	0	0	12.8916	0	0	0	0.5	12.2715	0	0	42.8401	0	0	0	0	0	0	0	0	0	0	0	5.69397	0	2.55613	0.1	0
T101P1	Congaree	79.5277	7.80137	4.9	5	64	757	267	3	50	3.7	70	5.3	9.2	6	35	0	0	0	0	0.3	0.3	14.932	0	2.55255	0.2	0	0	69.2838	2	0	0.1	61.6747	0	0	0	0	0	0	0	0	23.7788	0.5	0	0	0	30.8318	0	0
T101P2	Congaree	78.2898	9.32758	4.7	6	71	691	157	3.7	73	3.5	35	5.9	8.9	6.4	29	0	0	0	0	0	0	0.3	0	0	0	0.6	0	4.9124	34.0525	0	9.03575	9.03575	0	0	0	0	0	0	0	0	3.1416	0.1	6.3051	0	0	30.6101	0	0
T102P1	Congaree	77.7552	9.87569	4.8	3	54	703	212	2.4	73	3.8	50	4.8	9.2	6.4	31	0	0	3.3	0	0	0.5	2.5708	0	0	0.1	0.2	0	0	0.5	0	0	0.7854	0	0	0	0	0	0	0	0	0	16.8861	0	0	0	0.1	0	0
T102P2	Congaree	77.9637	9.54297	4.9	4	33	656	199	2.5	82	3	38	4.3	9	6.4	29	0	0.1	0.7	0	0.3	0.4	0.1	0	0	0	0	0	1.4854	0.1	0	0	20.0423	1.3	0	0	0	0	0	0	0	0.1	0	0	0	0	0	0	0
T103P1	Congaree	78.136	9.19061	5.1	5	85	1014	301	3.1	80	4.3	50	5.6	10	6	40	0	0	2.8	0	2.3	0	0.1	0	0	0	1.2	0	13.0773	0.3	0	0	22.8546	0.4	0	0	0	0	0	39.6621	0	14.3248	6.19415	0	0	0	0	0	0
T103P2	Congaree	76.9873	10.1291	4.8	6	58	781	217	4.4	114	4.8	37	6.8	9	6	33	0	94.2971	1.2	0	0	0.2	5.10875	0	0	0.1	19.8737	0	47.4589	23.5403	0	0	28.2744	0	0	0	0	0	0.6	35.5649	0	0.9	0.8854	0	0	0	1.9	0	0
T104P1	Congaree	77.0637	10.6117	4.8	6	44	818	224	3	93	5.1	64	7	9.2	6	34	0	0	1	0	0	0	0	0	0	0.8854	0	0	0.1	0	0	0	0	0	0	0	0	0	2.3854	0	0	0	0	0	0	0	0	0	0
T104P2	Congaree	77.8567	9.32201	4.7	6	62	772	227	3.8	142	4.6	31	6.6	9	6	34	0	0	0.2	0	0	0	0	0	0	0	0	0	3.90134	0	0	0	0.1	0.1	0	0	0	0	3.1416	0	0	0	0	0	0	0	0	0	0
T105P1	Congaree	77.6909	9.58994	4.8	7	70	853	262	5.4	87	4.3	60	5.6	9.8	6.4	35	0	0	1.9	0	0	0	0.1	0	0	0.1	0.3	0	262.025	1.1	0	0	39.9355	0.1	0	0	0	0	0.1	0	0	17.3571	0	0	0	0	0	0	0
T105P2	Congaree	76.9409	10.4137	4.8	6	66	826	260	3.5	68	4.2	60	5.7	9.8	6.4	34	0	0	0.7	0	0.4	0.3	0	0	0	0	1.4854	0	27.093	14.7555	0	0	65.3133	0	0	0	0	0	0	29.5727	0	2.6708	151.491	0	0	0	0.2	0	0
T106P1	Congaree	77.2618	9.73096	4.8	5	63	776	243	2.5	52	4	52	6.5	9.1	6	35	0	0	0.5	0	0.1	128.33	0	0	0	0.6	3.36715	0	35.5211	0.3	0	0	0	0	0	0	0	0	0.4	0	0	0.6	0	0	0	0	0	0	0
T106P2	Congaree	77.5158	9.48993	4.7	7	69	683	208	4.1	86	4.4	42	7.2	9.2	6.4	30	0	0	4.2854	0	0	0	0.2	0	0	1.2	5.0562	0	230.866	11.5067	0	0	0.1	0	0	0	0	0	0.1	0	0	3.1	1.76715	0	0	0	0	0	0
T107P2	Congaree	76.9795	9.99014	5	4	67	767	280	2.3	57	3.8	62	5	8.9	5.6	37	0	0	0	0	0	0	0	0	0	0.2	0	0	0	0	0	0	0	0	0	0	0	0	4.69459	0	0	0	0	0	0	0	0	0	0
T108P1	Congaree	77.8346	9.26588	4.8	4	56	656	221	2	60	3.4	42	5.1	9.1	6.4	30	0	0	0.5	0	0	0	0	0	0	0	0	0	0	0	0	0	0.6	0.3	0	0	0	0	0	0	0	0	0	0	0	0	0.1	0	0
T108P2	Congaree	77.7955	9.47149	5	5	60	755	248	3.5	89	3.7	42	6.4	9.1	6	34	0	0	0	0	0	0	0	0	0	3.77974	0.2	0	24.2968	0	0	0	14.5219	0	0	0	0	0	0.2	0	0	0	0	0	0	0	0	0	0
T109P1	Congaree	76.939	11.2317	4.9	5	60	825	253	4.4	63	4.1	50	6	9.3	6	36	0	0	3.4854	0	0	0	0	0	0	1.23098	3.73795	0	0.1	0	0	0	1.86715	0	0	0	0	0	23.132	0	0	0.2	3.4301	0	0	0	0	0	0
T109P2	Congaree	78.0625	9.57991	4.8	5	68	756	204	4.4	94	4	31	7	9.3	6.4	31	0	0	5.2	0	0.2	5.9863	0	0	0	0	3.3416	0	0.1	0	0	0	3.5437	0.1	0	0	0	0	0.1	0	0	0.7854	0	0	0	0	0.8	0	4.90875
T110P1	Congaree	78.8792	8.99443	4.8	6	67	776	196	4.4	103	3.5	36	7.2	8.5	5.6	34	0	0.2	0.1	0	0.5	0	0	0	0	0	2.95255	0	36.1284	28.4036	0	0	0.8854	0	0	0	0	0	0	0	0	0.1	0	0	0	0	17.1029	0	0.1
T110P2	Congaree	79.565	8.0629	5	4	60	835	259	2.9	104	3.5	33	5.2	9.3	6	36	0	0	2.2	0	0.4	0	2.40529	0	0	0.1	0	0	0.5	3.2854	0	0.5	46.5208	3.6	0	0	0.5	0	0	0	0	0.1	0	0	0	0	63.5081	0.1	0
T111P1	Congaree	79.4426	8.34595	4.7	8	76	867	195	6.1	120	4.3	28	7.5	9.1	6	34	0.1	0.1	0	0	0.2	0	0	0	3.5	0	0.5	8.55035	0.1	3.8854	0	0.1	0	0	0	0.1	0.2	0	0	0	1.76715	0.1	0.1	6.43795	0	0	130.402	0	0
T111P2	Congaree	78.6742	8.31447	4.8	6	53	695	188	4.3	99	3.6	31	5.8	8.3	5.6	32	0	0	0.1	0	0	0	3.3	0	0.4	0.1	0.1	0.3	0	43.4116	0	1.8708	97.7817	0	0	0	0.1	0	0	0	0	15.7226	15.2248	0.1	0	0	35.1826	0	0
T113P1	Congaree	76.9601	10.4389	4.7	4	54	741	210	3.1	94	3.8	38	6.8	9.3	6.4	31	0	0	4	0	0.2	2.36715	0	0	0	0.6	0.2	0	0.8	0	0	0	0	0	0	0	0.7	0	1.0854	0	0	0	0	0	0	0	0.6	0	0
T113P2	Congaree	77.1537	10.821	5	4	88	1060	329	3.7	98	4.7	56	6.6	9.9	5.6	43	0	0.3	4.6854	0	0	0	23.7584	0	0	0.2	0.3	0	40.5104	0.5	0	0	0	0	176.715	0	0	0	4.727	0	0	0	5.35798	0	0	0	0	0	0
T114P1	Congaree	77.1931	10.7771	5	5	85	909	280	4.6	93	4.2	55	5	9.7	6	38	0	0	0	0	0	0	0	0	0	0	5.76849	0	0	0	0	0	0	0	0	0	0	0	0.7854	0	0	0	0	0	0	0	0	0	0
T114P2	Congaree	78.0091	9.68891	5	5	48	754	254	3.4	106	3.9	55	4.4	8.7	5.6	36	0	0	0	0	0.3	0	0	0	0	0.7854	0.2	0	9.8279	0	0	0	0	0	0	0	0	0	1.63098	0	0	0	0	0	0	0	0	0	0
T115P1	Congaree	77.4326	10.2139	5.2	5	65	1031	327	2.2	46	4.1	51	4.4	9.3	5.2	44	0	0.4	0	0	0	0	0	0	0	0	0	0	0	0	0	0	0	0	0	0	0	0	0.1	0	0	0	0	0	0	0	0	0	0
T115P2	Congaree	78.2503	9.56656	5	5	45	754	220	4	102	3.9	46	5.1	9	6	33	0	0	1.9	0	0.2	0	0	0	0	0	0.1	0	0.3	0	0	0	0.5	0	0	0	0	0	0	0	0	0	0	0	0	0	0.5	0	0
T116P1	Congaree	78.2833	9.56915	4.9	5	53	833	244	4.8	93	4.2	44	5.5	8.9	5.6	37	0	191.544	3.4	0	0	0	0	0.1	0.1	0	0	0	22.9174	0.9854	0	0	17.4154	0	0	0	0	0	0.1	0.8854	0	2.21638	4.09193	0	0	0	81.903	0	0
T116P2	Congaree	78.8046	8.19537	4.9	4	61	830	263	5.1	124	4.2	37	6.6	8.9	5.6	37	0.2	0	0.1	0	0	0.1	0	0	0.7	0	0.1	0	57.1363	7.06893	0	0	40.362	0	0	0	0.1	0	0	0	0	0.1	1.96715	0	0	0	212.326	0	0
T118P1	Congaree	78.2255	8.63361	5	5	62	936	270	5.7	139	4.1	42	7.6	9.2	5.6	40	0	0	2.7	0	0.9	0	0.1	0	0	0	0.1	0	48.0211	0.5	0	0	14.9576	0	0	0	0.5	0	0.2	0	0	5.86528	1.76715	0	0	0	24.3266	0	0
T118P2	Congaree	76.6747	10.4301	4.8	7	65	841	212	5.6	98	4.5	42	5.8	8.4	5.2	38	0	0	5.5	9.72115	8.79415	0	16.4934	0	0.1	0.1	1.8708	0	19.7029	101.968	0	0	68.9377	0	0	0	0.4	0	0	0	0	4.96107	0	0	0	0	7.4978	0	0
[truncated: 6 more columns]
