# Supplementary material for: Tri-Variate Relationships among Vegetation, Soil, and Topography along Gradients of Fluvial Biogeomorphic Succession
Source: PLoS One. 2016 Sep 20;11(9):e0163223. doi: 10.1371/journal.pone.0163223 (PMC5029874; doi:10.1371/journal.pone.0163223)
Supplement: S2 File — (TXT) [file pone.0163223.s004.txt]

Supporting Information

Tri-variate relationships among vegetation, soil, and topography 
along the gradient of fluvial biogeomorphic succession

Daehyun Kim �� John A. Kupfer

S2 File. Procedure for estimating extra sums of squares


### The script below describes how the authors estimated extra sums of squares for this research. 

## First, let us import a data set into R. 
# The data consist of three columns, each labeled as "topo," "soil," and "vege." 
# "topo" = the first singular axis scores of the topography block extracted by 3-B PLS
# "soil" = the first singular axis scores of the soil block extracted by 3-B PLS
# "vege" = the first singular axis scores of the vegetation block extracted by 3-B PLS

data = read.table("E:/data.txt", header=T)

## Then, treating "topo" as response variable, perform the following regression. 

summary(regression1 <- lm(data$topo ~ data$vege + data$soil))

anova(regression1)

## The resulting ANOVA table will show you the following two variances: 
# The amount of topography variance, not explained by soil and vegetation (= residual sum of squares)
# The amount of topography variance, explained by soil only
# This latter is equivalent to the pure influence of soil on topography, excluding vegetation's effect

## Now, let us estimate the pure influence of vegetation on topography, excluding soil's effect. 

summary(regression2 <- lm(data$topo ~ data$soil + data$vege))

anova(regression2)

## The resulting ANOVA table will show you the amount of topography variance, this time, explained by vegetation only.
